# Supplementary material for: The key role of CYC2 during meiosis in Tetrahymena thermophila
Source: Protein Cell. 2016 Mar 23;7(4):236–49. doi: 10.1007/s13238-016-0254-9 (PMC4818844; doi:10.1007/s13238-016-0254-9)
Supplement: Supplementary file 1 — Supplementary material 1 (XLSX 9 kb) [file 13238_2016_254_MOESM1_ESM.xlsx]

## Sheet: Sheet1
Table S1
Primer sequences information of Real time quantative PCR of CYC2 (TTHERM_00079530) CDS
qPCR mRNA check-1 FW	GAAAGGCTCGAGAATCCCTT
qPCR mRNA check-1 RV	ATTTAGTGCCTGGCAAGAGG
qPCR mRNA check-2 exon1 FW	CAGCTCTAATTACTCGAATGTC
qPCR mRNA check-2 exon2 RV	CTACTTGTTTGGATTGGACTAC
Primer sequences information of Whole Cell Extract PCR check of ΔCYC2 strains
TTHERM_00079530_DelCheck_FW	ATGAACGATAGTAAACAGCTACTCAC
TTHERM_00079530_DelCheck_RV	AGCTTGATGAGCAATTTCACGACAG
