# Supplementary material for: The key role of CYC2 during meiosis in Tetrahymena thermophila
Source: Protein Cell. 2016 Mar 23;7(4):236–49. doi: 10.1007/s13238-016-0254-9 (PMC4818844; doi:10.1007/s13238-016-0254-9)
Supplement: Supplementary file 2 — Supplementary material 2 (XLSX 14 kb) [file 13238_2016_254_MOESM2_ESM.xlsx]

## Sheet: Table_S2
Table S2
GO_Enrichment_Analysis_result of 2 h significantly_UP_regulated_genes
Biological Process
GO ID	GO term	Ontology Sources	Term PValue	Term Pvalue Corrected with Bonferroni Step Down	Group PValue	Group PValue Corrected with Bonferroni Step Down	GO Levels	GO Groups	% Associated Genes	Nr. Genes	Associated Genes Found
1901135	carbohydrate derivative metabolic process	GO_BiologicalProcess-GOA_13.10.2015_15h33	9.3 E-6	1.1 E-3	3.9 E-6	3.9 E-6	[3]	Group0	14.3713	24	[TTHERM_00006080, TTHERM_00043890, TTHERM_00046230, TTHERM_00070990, TTHERM_00185230, TTHERM_00214830, TTHERM_00322950, TTHERM_00346410, TTHERM_00388400, TTHERM_00411530, TTHERM_00442110, TTHERM_00486480, TTHERM_00492780, TTHERM_00551160, TTHERM_00569419, TTHERM_00571980, TTHERM_00641240, TTHERM_00726470, TTHERM_00772030, TTHERM_00823980, TTHERM_00929450, TTHERM_01005220, TTHERM_01197070, TTHERM_…
44723	single-organism carbohydrate metabolic process	GO_BiologicalProcess-GOA_13.10.2015_15h33	9.0 E-8	1.1 E-5	3.9 E-6	3.9 E-6	[3, 4]	Group0	23.3766	18	[TTHERM_00043890, TTHERM_00070990, TTHERM_00136080, TTHERM_00185230, TTHERM_00214830, TTHERM_00322950, TTHERM_00388400, TTHERM_00411530, TTHERM_00486480, TTHERM_00519810, TTHERM_00551160, TTHERM_00566660, TTHERM_00571980, TTHERM_00641240, TTHERM_00726470, TTHERM_00772030, TTHERM_00823980, TTHERM_00929450]
6486	protein glycosylation	GO_BiologicalProcess-GOA_13.10.2015_15h33	2.3 E-5	2.8 E-3	3.9 E-6	3.9 E-6	[3, 6, 7]	Group0	33.3333	8	[TTHERM_00043890, TTHERM_00070990, TTHERM_00214830, TTHERM_00322950, TTHERM_00411530, TTHERM_00726470, TTHERM_00772030, TTHERM_00823980]
51186	cofactor metabolic process	GO_BiologicalProcess-GOA_13.10.2015_15h33	3.5 E-6	4.4 E-4	1.5 E-7	3.1 E-7	[3]	Group1	21.4286	15	[TTHERM_00047580, TTHERM_00048990, TTHERM_00185230, TTHERM_00301740, TTHERM_00388400, TTHERM_00439000, TTHERM_00463450, TTHERM_00486480, TTHERM_00551160, TTHERM_00571980, TTHERM_00641240, TTHERM_00716050, TTHERM_00849200, TTHERM_00929450, TTHERM_00979780]
32787	monocarboxylic acid metabolic process	GO_BiologicalProcess-GOA_13.10.2015_15h33	6.8 E-5	8.3 E-3	1.5 E-7	3.1 E-7	[6, 7]	Group1	20	12	[TTHERM_00185230, TTHERM_00370710, TTHERM_00388400, TTHERM_00463280, TTHERM_00486480, TTHERM_00530750, TTHERM_00551160, TTHERM_00571980, TTHERM_00641240, TTHERM_00666640, TTHERM_00929450, TTHERM_00979780]
46939	nucleotide phosphorylation	GO_BiologicalProcess-GOA_13.10.2015_15h33	1.0 E-5	1.2 E-3	1.5 E-7	3.1 E-7	[6, 7, 8]	Group1	28.5714	10	[TTHERM_00185230, TTHERM_00346410, TTHERM_00388400, TTHERM_00486480, TTHERM_00551160, TTHERM_00571980, TTHERM_00641240, TTHERM_00727630, TTHERM_00929450, TTHERM_01001570]
6090	pyruvate metabolic process	GO_BiologicalProcess-GOA_13.10.2015_15h33	7.0 E-6	8.9 E-4	1.5 E-7	3.1 E-7	[7, 8]	Group1	33.3333	9	[TTHERM_00185230, TTHERM_00388400, TTHERM_00486480, TTHERM_00530750, TTHERM_00551160, TTHERM_00571980, TTHERM_00641240, TTHERM_00929450, TTHERM_00979780]
44281	small molecule metabolic process	GO_BiologicalProcess-GOA_13.10.2015_15h33	6.5 E-5	8.0 E-3	N/A	N/A	[3]	None	10.5114	37	[TTHERM_00030190, TTHERM_00046230, TTHERM_00048990, TTHERM_00070990, TTHERM_00136080, TTHERM_00149980, TTHERM_00185230, TTHERM_00239430, TTHERM_00241740, TTHERM_00301740, TTHERM_00346410, TTHERM_00370710, TTHERM_00388400, TTHERM_00401980, TTHERM_00459260, TTHERM_00463280, TTHERM_00463450, TTHERM_00467500, TTHERM_00486480, TTHERM_00492780, TTHERM_00519810, TTHERM_00522380, TTHERM_00530750, TTHERM_…
Molecullar Function
GO ID	GO term	Ontology Sources	Term PValue	Term Pvalue Corrected with Bonferroni Step Down	Group PValue	Group PValue Corrected with Bonferroni Step Down	GO Levels	GO Groups	% Associated Genes	Nr. Genes	Associated Genes Found
4579	dolichyl-diphosphooligosaccharide-protein glycotransferase activity	GO_MolecularFunction-GOA_13.10.2015_15h33	1.3 E-4	6.8 E-3	N/A	N/A	[6]	None	100	3	[TTHERM_00043890, TTHERM_00411530, TTHERM_00772030]
8168	methyltransferase activity	GO_MolecularFunction-GOA_13.10.2015_15h33	7.6 E-4	3.7 E-2	N/A	N/A	[4]	None	12.5	16	[TTHERM_00019660, TTHERM_00075580, TTHERM_00122460, TTHERM_00138080, TTHERM_00193410, TTHERM_00312870, TTHERM_00437560, TTHERM_00442450, TTHERM_00463450, TTHERM_00467800, TTHERM_00637490, TTHERM_00643540, TTHERM_00954300, TTHERM_00999110, TTHERM_01034470, TTHERM_01624890]
16860	intramolecular oxidoreductase activity	GO_MolecularFunction-GOA_13.10.2015_15h33	2.6 E-4	1.3 E-2	N/A	N/A	[3]	None	31.5789	6	[TTHERM_00185230, TTHERM_00438860, TTHERM_00494090, TTHERM_00549480, TTHERM_00600440, TTHERM_01262870]
50662	coenzyme binding	GO_MolecularFunction-GOA_13.10.2015_15h33	5.8 E-4	2.9 E-2	N/A	N/A	[3]	None	12.8	16	[TTHERM_00024260, TTHERM_00053800, TTHERM_00136080, TTHERM_00301740, TTHERM_00313730, TTHERM_00319970, TTHERM_00370710, TTHERM_00551160, TTHERM_00561580, TTHERM_00585090, TTHERM_00592690, TTHERM_00592830, TTHERM_00666640, TTHERM_00694470, TTHERM_01104910, TTHERM_01287980]
Cellular Component
GO ID	GO term	Ontology Sources	Term PValue	Term Pvalue Corrected with Bonferroni Step Down	Group PValue	Group PValue Corrected with Bonferroni Step Down	GO Levels	GO Groups	% Associated Genes	Nr. Genes	Associated Genes Found
19013	viral nucleocapsid	GO_CellularComponent-GOA_13.10.2015_15h33	1.8 E-4	5.0 E-3	1.2 E-4	1.2 E-4	[2, 3, 4]	Group0	28.5714	6	[TTHERM_000549639, TTHERM_00384800, TTHERM_00467959, TTHERM_00502250, TTHERM_00700970, TTHERM_00787270]
30529	ribonucleoprotein complex	GO_CellularComponent-GOA_13.10.2015_15h33	1.2 E-4	3.5 E-3	1.2 E-4	1.2 E-4	[2, 3, 4, 5]	Group0	10.8108	20	[TTHERM_000477019, TTHERM_000549639, TTHERM_000732489, TTHERM_00138080, TTHERM_00298530, TTHERM_00325650, TTHERM_00384800, TTHERM_00467959, TTHERM_00502250, TTHERM_00622790, TTHERM_00628420, TTHERM_00628709, TTHERM_00637400, TTHERM_00675620, TTHERM_00678580, TTHERM_00700970, TTHERM_00723290, TTHERM_00787270, TTHERM_00835340, TTHERM_00918510]
43229	intracellular organelle	GO_CellularComponent-GOA_13.10.2015_15h33	6.3 E-5	1.8 E-3	6.3 E-5	1.2 E-4	[2, 3, 4, 5]	Group1	6.69767	72	[TTHERM_00043890, TTHERM_000477019, TTHERM_000494109, TTHERM_00052310, TTHERM_000549639, TTHERM_000648949, TTHERM_00070990, TTHERM_000794093, TTHERM_00082220, TTHERM_00105060, TTHERM_001091293, TTHERM_00112740, TTHERM_00117570, TTHERM_00125500, TTHERM_00138080, TTHERM_00180970, TTHERM_00189230, TTHERM_00194440, TTHERM_00257180, TTHERM_00263330, TTHERM_00279910, TTHERM_00301740, TTHERM_00325650, T…
43231	intracellular membrane-bounded organelle	GO_CellularComponent-GOA_13.10.2015_15h33	1.3 E-5	4.3 E-4	6.3 E-5	1.2 E-4	[3, 4, 5, 6]	Group1	7.57979	57	[TTHERM_00043890, TTHERM_000477019, TTHERM_000494109, TTHERM_00052310, TTHERM_000549639, TTHERM_000648949, TTHERM_00070990, TTHERM_000794093, TTHERM_00082220, TTHERM_00105060, TTHERM_001091293, TTHERM_00112740, TTHERM_00117570, TTHERM_00138080, TTHERM_00180970, TTHERM_00189230, TTHERM_00194440, TTHERM_00257180, TTHERM_00279910, TTHERM_00301740, TTHERM_00325650, TTHERM_00326770, TTHERM_00348660, T…
5622	intracellular	GO_CellularComponent-GOA_13.10.2015_15h33	5.5 E-7	1.8 E-5	N/A	N/A	[2, 3]	None	6.38406	125	[TTHERM_00006420, TTHERM_000205213, TTHERM_00037060, TTHERM_00043890, TTHERM_000477019, TTHERM_000494109, TTHERM_00051890, TTHERM_00052310, TTHERM_000549639, TTHERM_000648949, TTHERM_00070990, TTHERM_000732489, TTHERM_000794093, TTHERM_00082220, TTHERM_00105060, TTHERM_001091293, TTHERM_00112740, TTHERM_00117570, TTHERM_00120910, TTHERM_00125500, TTHERM_00134970, TTHERM_00138080, TTHERM_00149340,…
5730	nucleolus	GO_CellularComponent-GOA_13.10.2015_15h33	2.8 E-5	8.5 E-4	N/A	N/A	[4, 5, 6, 7, 8, 9, 10]	None	20.8333	10	[TTHERM_00138080, TTHERM_00325650, TTHERM_00411860, TTHERM_00444250, TTHERM_00455650, TTHERM_00622790, TTHERM_00628420, TTHERM_00628709, TTHERM_00678580, TTHERM_00954300]
5732	small nucleolar ribonucleoprotein complex	GO_CellularComponent-GOA_13.10.2015_15h33	1.5 E-5	4.7 E-4	N/A	N/A	[3, 4, 5, 6]	None	55.5556	5	[TTHERM_000477019, TTHERM_000549639, TTHERM_00138080, TTHERM_00622790, TTHERM_00835340]
5737	cytoplasm	GO_CellularComponent-GOA_13.10.2015_15h33	1.8 E-6	6.1 E-5	N/A	N/A	[3, 4, 5]	None	7.45016	71	[TTHERM_00006420, TTHERM_00037060, TTHERM_00043890, TTHERM_000494109, TTHERM_00052310, TTHERM_00070990, TTHERM_000732489, TTHERM_000794093, TTHERM_00082220, TTHERM_001091293, TTHERM_00112740, TTHERM_00117570, TTHERM_00134970, TTHERM_00149340, TTHERM_00149980, TTHERM_00190820, TTHERM_00239290, TTHERM_00239430, TTHERM_00241740, TTHERM_00298530, TTHERM_00301740, TTHERM_00325650, TTHERM_00326770, TTH…
44424	intracellular part	GO_CellularComponent-GOA_13.10.2015_15h33	6.1 E-10	2.1 E-8	N/A	N/A	[2, 3, 4]	None	7.36236	115	[TTHERM_00006420, TTHERM_00037060, TTHERM_00043890, TTHERM_000477019, TTHERM_000494109, TTHERM_00052310, TTHERM_000549639, TTHERM_000648949, TTHERM_00070990, TTHERM_000732489, TTHERM_000794093, TTHERM_00082220, TTHERM_00105060, TTHERM_001091293, TTHERM_00112740, TTHERM_00117570, TTHERM_00125500, TTHERM_00134970, TTHERM_00138080, TTHERM_00149340, TTHERM_00149980, TTHERM_00180970, TTHERM_00189230, …
GO_Enrichment_Analysis_result of 2 h significantly_DOWN_regulated_genes
Biological Process
GO ID	GO term	Ontology Sources	Term PValue	Term Pvalue Corrected with Bonferroni Step Down	Group PValue	Group PValue Corrected with Bonferroni Step Down	GO Levels	GO Groups	% Associated Genes	Nr. Genes	Associated Genes Found
6298	mismatch repair	GO_BiologicalProcess-GOA_13.10.2015_15h33	8.5 E-4	5.9 E-3	N/A	N/A	[4, 6, 7, 8]	None	27.2727	3	[TTHERM_00763040, TTHERM_00857890, TTHERM_01109940]
Molecullar Function
GO ID	GO term	Ontology Sources	Term PValue	Term Pvalue Corrected with Bonferroni Step Down	Group PValue	Group PValue Corrected with Bonferroni Step Down	GO Levels	GO Groups	% Associated Genes	Nr. Genes	Associated Genes Found
4386	helicase activity	GO_MolecularFunction-GOA_13.10.2015_15h33	7.5 E-4	5.2 E-3	N/A	N/A	[7]	None	7.2	9	[TTHERM_000377211, TTHERM_00264680, TTHERM_00377200, TTHERM_00427610, TTHERM_00673500, TTHERM_00674500, TTHERM_00730300, TTHERM_01030000, TTHERM_01508160]
8234	cysteine-type peptidase activity	GO_MolecularFunction-GOA_13.10.2015_15h33	5.9 E-4	4.7 E-3	N/A	N/A	[5]	None	5.94059	12	[TTHERM_00079640, TTHERM_00079650, TTHERM_00375030, TTHERM_00529560, TTHERM_00660360, TTHERM_00683060, TTHERM_00879230, TTHERM_00881380, TTHERM_00881420, TTHERM_00881440, TTHERM_00881450, TTHERM_01028750]
30983	mismatched DNA binding	GO_MolecularFunction-GOA_13.10.2015_15h33	5.6 E-4	5.1 E-3	N/A	N/A	[7]	None	33.3333	3	[TTHERM_00763040, TTHERM_00857890, TTHERM_01109940]
GO ID	GO term	Ontology Sources	Term PValue	Term Pvalue Corrected with Bonferroni Step Down	Group PValue	Group PValue Corrected with Bonferroni Step Down	GO Levels	GO Groups	% Associated Genes	Nr. Genes	Associated Genes Found
5887	integral component of plasma membrane	GO_CellularComponent-GOA_13.10.2015_15h33	3.9 E-3	7.8 E-3	N/A	N/A	[3, 4, 5, 6, 7]	None	5.88235	8	[TTHERM_00058680, TTHERM_00145140, TTHERM_00145200, TTHERM_00438960, TTHERM_00540260, TTHERM_00557830, TTHERM_00670530, TTHERM_00686030]
