# Supplementary material for: The key role of CYC2 during meiosis in Tetrahymena thermophila
Source: Protein Cell. 2016 Mar 23;7(4):236–49. doi: 10.1007/s13238-016-0254-9 (PMC4818844; doi:10.1007/s13238-016-0254-9)
Supplement: Supplementary file 3 — Supplementary material 3 (XLSX 16 kb) [file 13238_2016_254_MOESM3_ESM.xlsx]

## Sheet: Table_S2
Table S3
GO_Enrichment_Analysis_result of 2.5 h significantly_UP_regulated_genes
Biological Process
GO ID	GO term	Ontology Sources	Term PValue	Term Pvalue Corrected with Bonferroni Step Down	Group PValue	Group PValue Corrected with Bonferroni Step Down	GO Levels	GO Groups	% Associated Genes	Nr. Genes	Associated Genes Found
6091	generation of precursor metabolites and energy	GO_BiologicalProcess-GOA_13.10.2015_15h33	7.6 E-5	5.4 E-3	1.3 E-10	4.1 E-10	[3]	Group0	17.5439	10	[TTHERM_00030190, TTHERM_00148700, TTHERM_00318570, TTHERM_00388400, TTHERM_00486480, TTHERM_00551160, TTHERM_00571980, TTHERM_00641240, TTHERM_00929450, TTHERM_01308050]
51186	cofactor metabolic process	GO_BiologicalProcess-GOA_13.10.2015_15h33	3.3 E-6	2.6 E-4	1.3 E-10	4.1 E-10	[3]	Group0	18.5714	13	[TTHERM_00161090, TTHERM_00275760, TTHERM_00301740, TTHERM_00388400, TTHERM_00486480, TTHERM_00551160, TTHERM_00571980, TTHERM_00641240, TTHERM_00716050, TTHERM_00849200, TTHERM_00929450, TTHERM_00979780, TTHERM_01332110]
1901135	carbohydrate derivative metabolic process	GO_BiologicalProcess-GOA_13.10.2015_15h33	3.7 E-5	2.7 E-3	1.3 E-10	4.1 E-10	[3]	Group0	11.3772	19	[TTHERM_00043890, TTHERM_00046230, TTHERM_00148700, TTHERM_00224620, TTHERM_00322950, TTHERM_00388400, TTHERM_00411530, TTHERM_00426250, TTHERM_00486480, TTHERM_00492780, TTHERM_00551160, TTHERM_00569419, TTHERM_00571980, TTHERM_00641240, TTHERM_00823980, TTHERM_00877020, TTHERM_00929450, TTHERM_01097950, TTHERM_01433580]
44723	single-organism carbohydrate metabolic process	GO_BiologicalProcess-GOA_13.10.2015_15h33	1.8 E-6	1.4 E-4	1.3 E-10	4.1 E-10	[3, 4]	Group0	18.1818	14	[TTHERM_00043890, TTHERM_00136080, TTHERM_00322950, TTHERM_00388400, TTHERM_00411530, TTHERM_00486480, TTHERM_00519810, TTHERM_00551160, TTHERM_00571980, TTHERM_00641240, TTHERM_00823980, TTHERM_00877020, TTHERM_00929450, TTHERM_01097950]
6733	oxidoreduction coenzyme metabolic process	GO_BiologicalProcess-GOA_13.10.2015_15h33	7.2 E-5	5.2 E-3	1.3 E-10	4.1 E-10	[5]	Group0	19.5652	9	[TTHERM_00161090, TTHERM_00275760, TTHERM_00301740, TTHERM_00388400, TTHERM_00486480, TTHERM_00551160, TTHERM_00571980, TTHERM_00641240, TTHERM_00929450]
6090	pyruvate metabolic process	GO_BiologicalProcess-GOA_13.10.2015_15h33	7.0 E-6	5.4 E-4	1.3 E-10	4.1 E-10	[7, 8]	Group0	29.6296	8	[TTHERM_00388400, TTHERM_00486480, TTHERM_00530750, TTHERM_00551160, TTHERM_00571980, TTHERM_00641240, TTHERM_00929450, TTHERM_00979780]
44281	small molecule metabolic process	GO_BiologicalProcess-GOA_13.10.2015_15h33	5.7 E-8	4.6 E-6	5.7 E-8	1.1 E-7	[3]	Group1	10.5114	37	[TTHERM_00030190, TTHERM_00046230, TTHERM_00136080, TTHERM_00148700, TTHERM_00161090, TTHERM_00239430, TTHERM_00242370, TTHERM_00275760, TTHERM_00301740, TTHERM_00318570, TTHERM_00370710, TTHERM_00388400, TTHERM_00401980, TTHERM_00459260, TTHERM_00463280, TTHERM_00467500, TTHERM_00486480, TTHERM_00492780, TTHERM_00519810, TTHERM_00530750, TTHERM_00551160, TTHERM_00571980, TTHERM_00575360, TTHERM_…
19752	carboxylic acid metabolic process	GO_BiologicalProcess-GOA_13.10.2015_15h33	9.8 E-8	7.8 E-6	5.7 E-8	1.1 E-7	[5, 6]	Group1	13	26	[TTHERM_00030190, TTHERM_00046230, TTHERM_00239430, TTHERM_00318570, TTHERM_00370710, TTHERM_00388400, TTHERM_00401980, TTHERM_00463280, TTHERM_00467500, TTHERM_00486480, TTHERM_00530750, TTHERM_00551160, TTHERM_00571980, TTHERM_00575360, TTHERM_00633270, TTHERM_00641240, TTHERM_00666640, TTHERM_00755960, TTHERM_00929450, TTHERM_00931950, TTHERM_00979780, TTHERM_01079150, TTHERM_01126420, TTHERM_…
32787	monocarboxylic acid metabolic process	GO_BiologicalProcess-GOA_13.10.2015_15h33	2.1 E-5	1.6 E-3	5.7 E-8	1.1 E-7	[6, 7]	Group1	18.3333	11	[TTHERM_00370710, TTHERM_00388400, TTHERM_00463280, TTHERM_00486480, TTHERM_00530750, TTHERM_00551160, TTHERM_00571980, TTHERM_00641240, TTHERM_00666640, TTHERM_00929450, TTHERM_00979780]
6790	sulfur compound metabolic process	GO_BiologicalProcess-GOA_13.10.2015_15h33	1.1 E-5	8.6 E-4	1.1 E-5	1.1 E-5	[3]	Group2	33.3333	7	[TTHERM_00239430, TTHERM_00459260, TTHERM_00467500, TTHERM_00849200, TTHERM_00931950, TTHERM_00979780, TTHERM_01049360]
44272	sulfur compound biosynthetic process	GO_BiologicalProcess-GOA_13.10.2015_15h33	1.0 E-4	6.9 E-3	1.1 E-5	1.1 E-5	[4]	Group2	38.4615	5	[TTHERM_00239430, TTHERM_00467500, TTHERM_00931950, TTHERM_00979780, TTHERM_01049360]
19634	organic phosphonate metabolic process	GO_BiologicalProcess-GOA_13.10.2015_15h33	6.4 E-5	4.6 E-3	N/A	N/A	[4, 5]	None	100	3	[TTHERM_00102730, TTHERM_001207740, TTHERM_01287980]
19637	organophosphate metabolic process	GO_BiologicalProcess-GOA_13.10.2015_15h33	9.6 E-5	6.7 E-3	N/A	N/A	[3, 4]	None	10.3093	20	[TTHERM_00046230, TTHERM_00102730, TTHERM_001207740, TTHERM_00148700, TTHERM_00161090, TTHERM_00224620, TTHERM_00242370, TTHERM_00388400, TTHERM_00426250, TTHERM_00486480, TTHERM_00492780, TTHERM_00519810, TTHERM_00551160, TTHERM_00571980, TTHERM_00641240, TTHERM_00678350, TTHERM_00727630, TTHERM_00849200, TTHERM_00929450, TTHERM_01287980]
1901564	organonitrogen compound metabolic process	GO_BiologicalProcess-GOA_13.10.2015_15h33	1.3 E-4	9.0 E-3	N/A	N/A	[3]	None	7.48031	38	[TTHERM_000145639, TTHERM_000460619, TTHERM_00046230, TTHERM_000732489, TTHERM_00079910, TTHERM_00148700, TTHERM_00161090, TTHERM_00239430, TTHERM_00378560, TTHERM_00388400, TTHERM_00401980, TTHERM_00402120, TTHERM_00444330, TTHERM_00467500, TTHERM_00486480, TTHERM_00492780, TTHERM_00526610, TTHERM_00551160, TTHERM_00569419, TTHERM_00571980, TTHERM_00575360, TTHERM_00633270, TTHERM_00637400, TTHE…
Molecullar Function
GO ID	GO term	Ontology Sources	Term PValue	Term Pvalue Corrected with Bonferroni Step Down	Group PValue	Group PValue Corrected with Bonferroni Step Down	GO Levels	GO Groups	% Associated Genes	Nr. Genes	Associated Genes Found
4576	oligosaccharyl transferase activity	GO_MolecularFunction-GOA_13.10.2015_15h33	2.2 E-4	5.9 E-3	N/A	N/A	[5]	None	75	3	[TTHERM_00043890, TTHERM_00411530, TTHERM_00877020]
Cellular Component
GO ID	GO term	Ontology Sources	Term PValue	Term Pvalue Corrected with Bonferroni Step Down	Group PValue	Group PValue Corrected with Bonferroni Step Down	GO Levels	GO Groups	% Associated Genes	Nr. Genes	Associated Genes Found
44424	intracellular part	GO_CellularComponent-GOA_13.10.2015_15h33	2.4 E-6	5.2 E-5	2.4 E-6	2.4 E-6	[2, 3, 4]	Group0	4.86556	76	[TTHERM_00037060, TTHERM_00037640, TTHERM_00042640, TTHERM_00043890, TTHERM_00052310, TTHERM_000648949, TTHERM_00066840, TTHERM_00073200, TTHERM_000732489, TTHERM_000794093, TTHERM_00086760, TTHERM_00138430, TTHERM_00147640, TTHERM_00148700, TTHERM_00149340, TTHERM_00160720, TTHERM_00180970, TTHERM_00190820, TTHERM_00194440, TTHERM_00239290, TTHERM_00239430, TTHERM_00257180, TTHERM_00263330, TTHE…
5737	cytoplasm	GO_CellularComponent-GOA_13.10.2015_15h33	8.7 E-10	2.0 E-8	2.4 E-6	2.4 E-6	[3, 4, 5]	Group0	6.50577	62	[TTHERM_00037060, TTHERM_00037640, TTHERM_00042640, TTHERM_00043890, TTHERM_00052310, TTHERM_00073200, TTHERM_000732489, TTHERM_000794093, TTHERM_00086760, TTHERM_00138430, TTHERM_00147640, TTHERM_00148700, TTHERM_00149340, TTHERM_00160720, TTHERM_00190820, TTHERM_00239290, TTHERM_00239430, TTHERM_00275760, TTHERM_00287920, TTHERM_00298530, TTHERM_00301740, TTHERM_00326770, TTHERM_00338240, TTHER…
44444	cytoplasmic part	GO_CellularComponent-GOA_13.10.2015_15h33	3.8 E-7	8.5 E-6	2.4 E-6	2.4 E-6	[3, 4, 5, 6]	Group0	6.75453	41	[TTHERM_00037640, TTHERM_00042640, TTHERM_00043890, TTHERM_00052310, TTHERM_00073200, TTHERM_000732489, TTHERM_000794093, TTHERM_00086760, TTHERM_00138430, TTHERM_00147640, TTHERM_00148700, TTHERM_00160720, TTHERM_00275760, TTHERM_00298530, TTHERM_00301740, TTHERM_00326770, TTHERM_00348660, TTHERM_00370710, TTHERM_00378560, TTHERM_00399450, TTHERM_00411530, TTHERM_00421150, TTHERM_00426250, TTHER…
5622	intracellular	GO_CellularComponent-GOA_13.10.2015_15h33	8.2 E-6	1.6 E-4	N/A	N/A	[2, 3]	None	4.49438	88	[TTHERM_000145639, TTHERM_000188369, TTHERM_00037060, TTHERM_00037640, TTHERM_00042640, TTHERM_00043890, TTHERM_00051890, TTHERM_00052310, TTHERM_000648949, TTHERM_00066840, TTHERM_00073200, TTHERM_000732489, TTHERM_000794093, TTHERM_00083670, TTHERM_00086760, TTHERM_00120910, TTHERM_00138430, TTHERM_00147640, TTHERM_00148700, TTHERM_00149340, TTHERM_00160720, TTHERM_00180970, TTHERM_00190820, TT…
5739	mitochondrion	GO_CellularComponent-GOA_13.10.2015_15h33	4.4 E-4	7.9 E-3	N/A	N/A	[4, 5, 6, 7]	None	11.5385	9	[TTHERM_00037640, TTHERM_00052310, TTHERM_00086760, TTHERM_00148700, TTHERM_00275760, TTHERM_00301740, TTHERM_00399450, TTHERM_00494490, TTHERM_00530750]
30127	COPII vesicle coat	GO_CellularComponent-GOA_13.10.2015_15h33	4.6 E-4	7.9 E-3	N/A	N/A	[5, 6, 7, 8, 9, 10, 11, 12]	None	50	3	[TTHERM_00073200, TTHERM_00138430, TTHERM_00474750]
31090	organelle membrane	GO_CellularComponent-GOA_13.10.2015_15h33	2.9 E-4	5.6 E-3	N/A	N/A	[2, 3]	None	8.24176	15	[TTHERM_00037640, TTHERM_00043890, TTHERM_00052310, TTHERM_00073200, TTHERM_00138430, TTHERM_00160720, TTHERM_00275760, TTHERM_00301740, TTHERM_00326770, TTHERM_00411530, TTHERM_00421150, TTHERM_00474750, TTHERM_00494490, TTHERM_00654140, TTHERM_01097950]
GO_Enrichment_Analysis_result of 2.5 h significantly_DOWN_regulated_genes
Biological Process
GO ID	GO term	Ontology Sources	Term PValue	Term Pvalue Corrected with Bonferroni Step Down	Group PValue	Group PValue Corrected with Bonferroni Step Down	GO Levels	GO Groups	% Associated Genes	Nr. Genes	Associated Genes Found
6725	cellular aromatic compound metabolic process	GO_BiologicalProcess-GOA_13.10.2015_15h33	3.1 E-5	9.5 E-4	3.4 E-5	3.4 E-5	[3]	Group0	5.30864	43	[TTHERM_000011759, TTHERM_00016330, TTHERM_000378989, TTHERM_000383629, TTHERM_00047010, TTHERM_00048980, TTHERM_000711791, TTHERM_00092850, TTHERM_00129610, TTHERM_00191620, TTHERM_00194810, TTHERM_00227140, TTHERM_00264790, TTHERM_00277550, TTHERM_00294660, TTHERM_00313550, TTHERM_00404240, TTHERM_00420680, TTHERM_00426230, TTHERM_00437650, TTHERM_00439300, TTHERM_00448570, TTHERM_00449110, TTH…
6974	cellular response to DNA damage stimulus	GO_BiologicalProcess-GOA_13.10.2015_15h33	4.7 E-10	1.7 E-8	3.4 E-5	3.4 E-5	[4]	Group0	18.6813	17	[TTHERM_00016330, TTHERM_000383629, TTHERM_00194810, TTHERM_00294660, TTHERM_00426230, TTHERM_00437650, TTHERM_00459230, TTHERM_00537320, TTHERM_00670160, TTHERM_00723650, TTHERM_00732550, TTHERM_00763040, TTHERM_00780750, TTHERM_00857890, TTHERM_00939110, TTHERM_01030000, TTHERM_01109940]
51276	chromosome organization	GO_BiologicalProcess-GOA_13.10.2015_15h33	9.8 E-6	3.0 E-4	6.7 E-15	1.3 E-14	[4]	Group1	11.2903	14	[TTHERM_000011759, TTHERM_000378989, TTHERM_000711791, TTHERM_00092850, TTHERM_00277550, TTHERM_00297160, TTHERM_00448570, TTHERM_00486070, TTHERM_00554270, TTHERM_00564430, TTHERM_00673500, TTHERM_00763040, TTHERM_00888060, TTHERM_01030000]
71103	DNA conformation change	GO_BiologicalProcess-GOA_13.10.2015_15h33	9.1 E-5	2.5 E-3	6.7 E-15	1.3 E-14	[5]	Group1	13.6364	9	[TTHERM_000011759, TTHERM_00092850, TTHERM_00277550, TTHERM_00448570, TTHERM_00486070, TTHERM_00554270, TTHERM_00673500, TTHERM_00888060, TTHERM_01030000]
32508	DNA duplex unwinding	GO_BiologicalProcess-GOA_13.10.2015_15h33	3.2 E-5	9.2 E-4	6.7 E-15	1.3 E-14	[7]	Group1	17.7778	8	[TTHERM_000011759, TTHERM_00092850, TTHERM_00277550, TTHERM_00448570, TTHERM_00554270, TTHERM_00673500, TTHERM_00888060, TTHERM_01030000]
6259	DNA metabolic process	GO_BiologicalProcess-GOA_13.10.2015_15h33	6.2 E-15	2.3 E-13	3.4 E-5	3.4 E-5	[4, 5, 6]	Group0	17.284	28	[TTHERM_000011759, TTHERM_00016330, TTHERM_000378989, TTHERM_000383629, TTHERM_00048980, TTHERM_00092850, TTHERM_00129610, TTHERM_00194810, TTHERM_00277550, TTHERM_00294660, TTHERM_00426230, TTHERM_00437650, TTHERM_00448570, TTHERM_00459230, TTHERM_00537320, TTHERM_00554270, TTHERM_00627090, TTHERM_00670160, TTHERM_00684560, TTHERM_00723650, TTHERM_00732550, TTHERM_00763040, TTHERM_00780750, TTHE…
6260	DNA replication	GO_BiologicalProcess-GOA_13.10.2015_15h33	4.0 E-11	1.4 E-9	3.4 E-5	3.4 E-5	[5, 6, 7]	Group0	28.5714	14	[TTHERM_000011759, TTHERM_00048980, TTHERM_00092850, TTHERM_00129610, TTHERM_00277550, TTHERM_00437650, TTHERM_00448570, TTHERM_00554270, TTHERM_00670160, TTHERM_00684560, TTHERM_00780750, TTHERM_00939110, TTHERM_01030000, TTHERM_01207610]
6270	DNA replication initiation	GO_BiologicalProcess-GOA_13.10.2015_15h33	3.9 E-6	1.2 E-4	6.7 E-15	1.3 E-14	[5, 6, 7, 8, 9]	Group1	50	5	[TTHERM_000011759, TTHERM_00092850, TTHERM_00277550, TTHERM_00448570, TTHERM_00554270]
6261	DNA-dependent DNA replication	GO_BiologicalProcess-GOA_13.10.2015_15h33	8.3 E-8	2.9 E-6	6.7 E-15	1.3 E-14	[6, 7, 8]	Group1	36.3636	8	[TTHERM_000011759, TTHERM_00092850, TTHERM_00277550, TTHERM_00437650, TTHERM_00448570, TTHERM_00554270, TTHERM_00670160, TTHERM_00780750]
6298	mismatch repair	GO_BiologicalProcess-GOA_13.10.2015_15h33	7.0 E-6	2.2 E-4	N/A	N/A	[4, 6, 7, 8]	None	45.4545	5	[TTHERM_00194810, TTHERM_00426230, TTHERM_00763040, TTHERM_00857890, TTHERM_01109940]
90304	nucleic acid metabolic process	GO_BiologicalProcess-GOA_13.10.2015_15h33	8.0 E-7	2.7 E-5	3.4 E-5	3.4 E-5	[4, 5]	Group0	6.3593	40	[TTHERM_000011759, TTHERM_00016330, TTHERM_000378989, TTHERM_000383629, TTHERM_00047010, TTHERM_00048980, TTHERM_000711791, TTHERM_00092850, TTHERM_00129610, TTHERM_00194810, TTHERM_00227140, TTHERM_00264790, TTHERM_00277550, TTHERM_00294660, TTHERM_00313550, TTHERM_00404240, TTHERM_00420680, TTHERM_00426230, TTHERM_00437650, TTHERM_00439300, TTHERM_00448570, TTHERM_00459230, TTHERM_00471730, TTH…
Molecullar Function
GO ID	GO term	Ontology Sources	Term PValue	Term Pvalue Corrected with Bonferroni Step Down	Group PValue	Group PValue Corrected with Bonferroni Step Down	GO Levels	GO Groups	% Associated Genes	Nr. Genes	Associated Genes Found
3676	nucleic acid binding	GO_MolecularFunction-GOA_13.10.2015_15h33	2.3 E-7	6.0 E-6	N/A	N/A	[3]	None	5.89914	62	[TTHERM_000011759, TTHERM_000129329, TTHERM_00013280, TTHERM_000252389, TTHERM_000378989, TTHERM_000383629, TTHERM_00047010, TTHERM_00048980, TTHERM_00058680, TTHERM_000711791, TTHERM_00074340, TTHERM_00092850, TTHERM_001054261, TTHERM_001326831, TTHERM_00142240, TTHERM_00145140, TTHERM_00161750, TTHERM_00194810, TTHERM_00227140, TTHERM_00264790, TTHERM_00277550, TTHERM_00294660, TTHERM_00310490,…
3677	DNA binding	GO_MolecularFunction-GOA_13.10.2015_15h33	1.5 E-10	4.2 E-9	N/A	N/A	[4]	None	11.5672	31	[TTHERM_000011759, TTHERM_000378989, TTHERM_000383629, TTHERM_00047010, TTHERM_00048980, TTHERM_000711791, TTHERM_00092850, TTHERM_00161750, TTHERM_00194810, TTHERM_00227140, TTHERM_00277550, TTHERM_00294660, TTHERM_00426230, TTHERM_00437650, TTHERM_00439300, TTHERM_00448570, TTHERM_00459230, TTHERM_00471800, TTHERM_00554270, TTHERM_00569340, TTHERM_00627090, TTHERM_00673500, TTHERM_00695710, TTH…
3678	DNA helicase activity	GO_MolecularFunction-GOA_13.10.2015_15h33	4.2 E-5	1.0 E-3	N/A	N/A	[8]	None	18.6046	8	[TTHERM_000011759, TTHERM_00092850, TTHERM_00277550, TTHERM_00448570, TTHERM_00554270, TTHERM_00673500, TTHERM_00888060, TTHERM_01030000]
30983	mismatched DNA binding	GO_MolecularFunction-GOA_13.10.2015_15h33	3.0 E-6	7.7 E-5	N/A	N/A	[7]	None	55.5556	5	[TTHERM_00194810, TTHERM_00426230, TTHERM_00763040, TTHERM_00857890, TTHERM_01109940]
Cellular Component
GO ID	GO term	Ontology Sources	Term PValue	Term Pvalue Corrected with Bonferroni Step Down	Group PValue	Group PValue Corrected with Bonferroni Step Down	GO Levels	GO Groups	% Associated Genes	Nr. Genes	Associated Genes Found
5634	nucleus	GO_CellularComponent-GOA_13.10.2015_15h33	4.8 E-5	2.8 E-4	N/A	N/A	[4, 5, 6, 7]	None	7.12401	27	[TTHERM_000011759, TTHERM_000378989, TTHERM_00047010, TTHERM_000711791, TTHERM_00086720, TTHERM_00092850, TTHERM_00125280, TTHERM_00145310, TTHERM_00294660, TTHERM_00297160, TTHERM_00388410, TTHERM_00439300, TTHERM_00448570, TTHERM_00471800, TTHERM_00476690, TTHERM_00537320, TTHERM_00554270, TTHERM_00585180, TTHERM_00670160, TTHERM_00684560, TTHERM_00693080, TTHERM_00695710, TTHERM_00723650, TTHE…
5694	chromosome	GO_CellularComponent-GOA_13.10.2015_15h33	1.7 E-3	7.0 E-3	N/A	N/A	[4, 5, 6, 7]	None	14.2857	6	[TTHERM_000378989, TTHERM_00627090, TTHERM_00684560, TTHERM_00763040, TTHERM_00780750, TTHERM_00939110]
5887	integral component of plasma membrane	GO_CellularComponent-GOA_13.10.2015_15h33	1.0 E-3	5.3 E-3	N/A	N/A	[3, 4, 5, 6, 7]	None	8.82353	12	[TTHERM_00058680, TTHERM_00145140, TTHERM_00145200, TTHERM_00310490, TTHERM_00438960, TTHERM_00540260, TTHERM_00557830, TTHERM_00670530, TTHERM_00680640, TTHERM_00686030, TTHERM_00688620, TTHERM_00691800]
