# Supplementary material for: The key role of CYC2 during meiosis in Tetrahymena thermophila
Source: Protein Cell. 2016 Mar 23;7(4):236–49. doi: 10.1007/s13238-016-0254-9 (PMC4818844; doi:10.1007/s13238-016-0254-9)
Supplement: Supplementary file 4 — Supplementary material 4 (XLSX 19 kb) [file 13238_2016_254_MOESM4_ESM.xlsx]

## Sheet: Sheet1
Table S4
GO_Enrichment_Analysis_result of 3 h significantly_UP_regulated_genes
Biological Process
GO ID	GO term	Ontology Sources	Term PValue	Term Pvalue Corrected with Bonferroni Step Down	Group PValue	Group PValue Corrected with Bonferroni Step Down	GO Levels	GO Groups	% Associated Genes	Nr. Genes	Associated Genes Found
19634	organic phosphonate metabolic process	GO_BiologicalProcess-GOA_13.10.2015_15h33	1.9 E-5	5.7 E-4	1.9 E-5	1.1 E-4	[4, 5]	Group0	100	3	[TTHERM_00102730, TTHERM_001207740, TTHERM_01287980]
19509	L-methionine biosynthetic process from methylthioadenosine	GO_BiologicalProcess-GOA_13.10.2015_15h33	1.9 E-5	5.7 E-4	1.1 E-6	7.8 E-6	[7, 8, 9, 10, 11, 12, 13, 14]	Group1	100	3	[TTHERM_00467500, TTHERM_00722950, TTHERM_00931950]
6790	sulfur compound metabolic process	GO_BiologicalProcess-GOA_13.10.2015_15h33	1.3 E-5	4.3 E-4	1.1 E-6	7.8 E-6	[3]	Group1	28.5714	6	[TTHERM_00459260, TTHERM_00467500, TTHERM_00722950, TTHERM_00849200, TTHERM_00931950, TTHERM_00979780]
43094	cellular metabolic compound salvage	GO_BiologicalProcess-GOA_13.10.2015_15h33	1.4 E-5	4.5 E-4	1.1 E-6	7.8 E-6	[4]	Group1	38.4615	5	[TTHERM_00161090, TTHERM_00467500, TTHERM_00492789, TTHERM_00722950, TTHERM_00931950]
44272	sulfur compound biosynthetic process	GO_BiologicalProcess-GOA_13.10.2015_15h33	3.0 E-4	6.9 E-3	1.1 E-6	7.8 E-6	[4]	Group1	30.7692	4	[TTHERM_00467500, TTHERM_00722950, TTHERM_00931950, TTHERM_00979780]
5975	carbohydrate metabolic process	GO_BiologicalProcess-GOA_13.10.2015_15h33	1.1 E-4	2.8 E-3	7.4 E-10	5.9 E-9	[3]	Group2	7.28745	18	[TTHERM_00030190, TTHERM_00136080, TTHERM_00170320, TTHERM_00224620, TTHERM_00322950, TTHERM_00411530, TTHERM_00463650, TTHERM_00486480, TTHERM_00487090, TTHERM_00551160, TTHERM_00571980, TTHERM_00577080, TTHERM_00641240, TTHERM_00823980, TTHERM_00877020, TTHERM_00929450, TTHERM_00951920, TTHERM_01097950]
6091	generation of precursor metabolites and energy	GO_BiologicalProcess-GOA_13.10.2015_15h33	2.5 E-8	1.1 E-6	7.4 E-10	5.9 E-9	[3]	Group2	21.0526	12	[TTHERM_00030190, TTHERM_00170320, TTHERM_00193640, TTHERM_00318570, TTHERM_00486480, TTHERM_00487090, TTHERM_00551160, TTHERM_00571980, TTHERM_00641240, TTHERM_00773580, TTHERM_00929450, TTHERM_01308050]
44281	small molecule metabolic process	GO_BiologicalProcess-GOA_13.10.2015_15h33	5.7 E-8	2.3 E-6	7.4 E-10	5.9 E-9	[3]	Group2	8.23864	29	[TTHERM_00030190, TTHERM_00136080, TTHERM_00161090, TTHERM_00170320, TTHERM_00193640, TTHERM_00242370, TTHERM_00301740, TTHERM_00318570, TTHERM_00370710, TTHERM_00459260, TTHERM_00463280, TTHERM_00467500, TTHERM_00486480, TTHERM_00487090, TTHERM_00492789, TTHERM_00530750, TTHERM_00551160, TTHERM_00571980, TTHERM_00575360, TTHERM_00600440, TTHERM_00641240, TTHERM_00666640, TTHERM_00722950, TTHERM_…
51186	cofactor metabolic process	GO_BiologicalProcess-GOA_13.10.2015_15h33	2.8 E-7	1.1 E-5	7.4 E-10	5.9 E-9	[3]	Group2	17.1429	12	[TTHERM_00161090, TTHERM_00170320, TTHERM_00301740, TTHERM_00486480, TTHERM_00487090, TTHERM_00551160, TTHERM_00571980, TTHERM_00641240, TTHERM_00716050, TTHERM_00849200, TTHERM_00929450, TTHERM_00979780]
1901135	carbohydrate derivative metabolic process	GO_BiologicalProcess-GOA_13.10.2015_15h33	4.7 E-7	1.7 E-5	7.4 E-10	5.9 E-9	[3]	Group2	10.7784	18	[TTHERM_00170320, TTHERM_00224620, TTHERM_00322950, TTHERM_00338440, TTHERM_00411530, TTHERM_00486480, TTHERM_00487090, TTHERM_00492789, TTHERM_00551160, TTHERM_00569419, TTHERM_00571980, TTHERM_00641240, TTHERM_00773580, TTHERM_00823980, TTHERM_00877020, TTHERM_00929450, TTHERM_01097950, TTHERM_01433580]
19637	organophosphate metabolic process	GO_BiologicalProcess-GOA_13.10.2015_15h33	6.3 E-5	1.7 E-3	7.4 E-10	5.9 E-9	[3, 4]	Group2	8.24742	16	[TTHERM_00102730, TTHERM_001207740, TTHERM_00161090, TTHERM_00170320, TTHERM_00224620, TTHERM_00242370, TTHERM_00486480, TTHERM_00487090, TTHERM_00551160, TTHERM_00571980, TTHERM_00641240, TTHERM_00727630, TTHERM_00773580, TTHERM_00849200, TTHERM_00929450, TTHERM_01287980]
44723	single-organism carbohydrate metabolic process	GO_BiologicalProcess-GOA_13.10.2015_15h33	1.0 E-7	4.3 E-6	7.4 E-10	5.9 E-9	[3, 4]	Group2	16.8831	13	[TTHERM_00136080, TTHERM_00170320, TTHERM_00322950, TTHERM_00411530, TTHERM_00486480, TTHERM_00487090, TTHERM_00551160, TTHERM_00571980, TTHERM_00641240, TTHERM_00823980, TTHERM_00877020, TTHERM_00929450, TTHERM_01097950]
55086	nucleobase-containing small molecule metabolic process	GO_BiologicalProcess-GOA_13.10.2015_15h33	1.8 E-4	4.4 E-3	7.4 E-10	5.9 E-9	[3, 4, 5]	Group2	9.23077	12	[TTHERM_00161090, TTHERM_00170320, TTHERM_00242370, TTHERM_00486480, TTHERM_00487090, TTHERM_00492789, TTHERM_00551160, TTHERM_00571980, TTHERM_00641240, TTHERM_00727630, TTHERM_00773580, TTHERM_00929450]
45333	cellular respiration	GO_BiologicalProcess-GOA_13.10.2015_15h33	6.7 E-4	1.4 E-2	7.4 E-10	5.9 E-9	[4, 5]	Group2	18.5185	5	[TTHERM_00030190, TTHERM_00193640, TTHERM_00318570, TTHERM_00773580, TTHERM_01308050]
6733	oxidoreduction coenzyme metabolic process	GO_BiologicalProcess-GOA_13.10.2015_15h33	2.9 E-6	1.0 E-4	7.4 E-10	5.9 E-9	[5]	Group2	19.5652	9	[TTHERM_00161090, TTHERM_00170320, TTHERM_00301740, TTHERM_00486480, TTHERM_00487090, TTHERM_00551160, TTHERM_00571980, TTHERM_00641240, TTHERM_00929450]
6486	protein glycosylation	GO_BiologicalProcess-GOA_13.10.2015_15h33	3.7 E-4	8.3 E-3	7.4 E-10	5.9 E-9	[3, 6, 7]	Group2	20.8333	5	[TTHERM_00322950, TTHERM_00411530, TTHERM_00823980, TTHERM_00877020, TTHERM_01097950]
19752	carboxylic acid metabolic process	GO_BiologicalProcess-GOA_13.10.2015_15h33	3.6 E-7	1.3 E-5	7.4 E-10	5.9 E-9	[5, 6]	Group2	10	20	[TTHERM_00030190, TTHERM_00170320, TTHERM_00193640, TTHERM_00318570, TTHERM_00370710, TTHERM_00463280, TTHERM_00467500, TTHERM_00486480, TTHERM_00487090, TTHERM_00530750, TTHERM_00551160, TTHERM_00571980, TTHERM_00575360, TTHERM_00641240, TTHERM_00666640, TTHERM_00722950, TTHERM_00929450, TTHERM_00931950, TTHERM_00979780, TTHERM_01308050]
9132	nucleoside diphosphate metabolic process	GO_BiologicalProcess-GOA_13.10.2015_15h33	1.8 E-6	6.7 E-5	7.4 E-10	5.9 E-9	[5, 6, 7]	Group2	24.2424	8	[TTHERM_00170320, TTHERM_00242370, TTHERM_00486480, TTHERM_00487090, TTHERM_00551160, TTHERM_00571980, TTHERM_00641240, TTHERM_00929450]
6099	tricarboxylic acid cycle	GO_BiologicalProcess-GOA_13.10.2015_15h33	1.7 E-3	2.9 E-2	7.4 E-10	5.9 E-9	[3, 6, 7, 8, 9]	Group2	20	4	[TTHERM_00030190, TTHERM_00193640, TTHERM_00318570, TTHERM_01308050]
32787	monocarboxylic acid metabolic process	GO_BiologicalProcess-GOA_13.10.2015_15h33	4.7 E-8	2.0 E-6	7.4 E-10	5.9 E-9	[6, 7]	Group2	20	12	[TTHERM_00170320, TTHERM_00370710, TTHERM_00463280, TTHERM_00486480, TTHERM_00487090, TTHERM_00530750, TTHERM_00551160, TTHERM_00571980, TTHERM_00641240, TTHERM_00666640, TTHERM_00929450, TTHERM_00979780]
46128	purine ribonucleoside metabolic process	GO_BiologicalProcess-GOA_13.10.2015_15h33	2.8 E-5	8.1 E-4	7.4 E-10	5.9 E-9	[6, 7, 8]	Group2	15	9	[TTHERM_00170320, TTHERM_00486480, TTHERM_00487090, TTHERM_00492789, TTHERM_00551160, TTHERM_00571980, TTHERM_00641240, TTHERM_00773580, TTHERM_00929450]
46939	nucleotide phosphorylation	GO_BiologicalProcess-GOA_13.10.2015_15h33	3.0 E-6	1.0 E-4	7.4 E-10	5.9 E-9	[6, 7, 8]	Group2	22.8571	8	[TTHERM_00170320, TTHERM_00486480, TTHERM_00487090, TTHERM_00551160, TTHERM_00571980, TTHERM_00641240, TTHERM_00727630, TTHERM_00929450]
6090	pyruvate metabolic process	GO_BiologicalProcess-GOA_13.10.2015_15h33	1.9 E-8	8.4 E-7	7.4 E-10	5.9 E-9	[7, 8]	Group2	33.3333	9	[TTHERM_00170320, TTHERM_00486480, TTHERM_00487090, TTHERM_00530750, TTHERM_00551160, TTHERM_00571980, TTHERM_00641240, TTHERM_00929450, TTHERM_00979780]
46496	nicotinamide nucleotide metabolic process	GO_BiologicalProcess-GOA_13.10.2015_15h33	7.2 E-6	2.3 E-4	7.4 E-10	5.9 E-9	[6, 7, 8, 9]	Group2	20.5128	8	[TTHERM_00161090, TTHERM_00170320, TTHERM_00486480, TTHERM_00487090, TTHERM_00551160, TTHERM_00571980, TTHERM_00641240, TTHERM_00929450]
55114	oxidation-reduction process	GO_BiologicalProcess-GOA_13.10.2015_15h33	1.1 E-4	2.9 E-3	1.1 E-4	4.4 E-4	[3]	Group3	5.78512	28	[TTHERM_00030190, TTHERM_00077599, TTHERM_00094240, TTHERM_00101170, TTHERM_00193640, TTHERM_00242370, TTHERM_00301740, TTHERM_00318570, TTHERM_00370710, TTHERM_00411740, TTHERM_00424720, TTHERM_00459260, TTHERM_00463280, TTHERM_00467500, TTHERM_00497380, TTHERM_00526310, TTHERM_00551160, TTHERM_00557790, TTHERM_00647120, TTHERM_00655560, TTHERM_00666640, TTHERM_00706280, TTHERM_00716050, TTHERM_…
1901564	organonitrogen compound metabolic process	GO_BiologicalProcess-GOA_13.10.2015_15h33	4.4 E-5	1.2 E-3	4.4 E-5	2.2 E-4	[3]	Group4	5.90551	30	[TTHERM_000145639, TTHERM_00079910, TTHERM_00161090, TTHERM_00170320, TTHERM_00338440, TTHERM_00402120, TTHERM_00444330, TTHERM_00455650, TTHERM_00467500, TTHERM_00486480, TTHERM_00487090, TTHERM_00492789, TTHERM_00526610, TTHERM_00551160, TTHERM_00569419, TTHERM_00571980, TTHERM_00575360, TTHERM_00637400, TTHERM_00641240, TTHERM_00655820, TTHERM_00697420, TTHERM_00716050, TTHERM_00722950, TTHERM…
44249	cellular biosynthetic process	GO_BiologicalProcess-GOA_13.10.2015_15h33	1.5 E-3	2.8 E-2	1.3 E-3	2.7 E-3	[3]	Group5	4.65116	34	[TTHERM_000145639, TTHERM_00079910, TTHERM_001207740, TTHERM_00161090, TTHERM_00268030, TTHERM_00301740, TTHERM_00322950, TTHERM_00402120, TTHERM_00411530, TTHERM_00438860, TTHERM_00444330, TTHERM_00455650, TTHERM_00463280, TTHERM_00467500, TTHERM_00492789, TTHERM_00526610, TTHERM_00563990, TTHERM_00600110, TTHERM_00637400, TTHERM_00655820, TTHERM_00697420, TTHERM_00716050, TTHERM_00722950, TTHER…
1901576	organic substance biosynthetic process	GO_BiologicalProcess-GOA_13.10.2015_15h33	2.7 E-3	4.4 E-2	1.3 E-3	2.7 E-3	[3]	Group5	4.50928	34	[TTHERM_000145639, TTHERM_00079910, TTHERM_001207740, TTHERM_00161090, TTHERM_00268030, TTHERM_00301740, TTHERM_00322950, TTHERM_00402120, TTHERM_00411530, TTHERM_00438860, TTHERM_00444330, TTHERM_00455650, TTHERM_00463280, TTHERM_00467500, TTHERM_00492789, TTHERM_00526610, TTHERM_00563990, TTHERM_00600110, TTHERM_00637400, TTHERM_00647120, TTHERM_00655820, TTHERM_00697420, TTHERM_00716050, TTHER…
6414	translational elongation	GO_BiologicalProcess-GOA_13.10.2015_15h33	7.0 E-4	1.4 E-2	7.0 E-4	2.1 E-3	[5, 6, 7, 8]	Group6	12.5	7	[TTHERM_000145639, TTHERM_00079910, TTHERM_00402120, TTHERM_00455650, TTHERM_00655820, TTHERM_00859260, TTHERM_01194660]
8299	isoprenoid biosynthetic process	GO_BiologicalProcess-GOA_13.10.2015_15h33	1.4 E-3	2.7 E-2	1.4 E-3	1.4 E-3	[4, 5, 6]	Group7	33.3333	3	[TTHERM_00268030, TTHERM_00438860, TTHERM_00849200]
19634	organic phosphonate metabolic process	GO_BiologicalProcess-GOA_13.10.2015_15h33	1.9 E-5	5.7 E-4	1.9 E-5	1.1 E-4	[4, 5]	Group0	100	3	[TTHERM_00102730, TTHERM_001207740, TTHERM_01287980]
19509	L-methionine biosynthetic process from methylthioadenosine	GO_BiologicalProcess-GOA_13.10.2015_15h33	1.9 E-5	5.7 E-4	1.1 E-6	7.8 E-6	[7, 8, 9, 10, 11, 12, 13, 14]	Group1	100	3	[TTHERM_00467500, TTHERM_00722950, TTHERM_00931950]
6790	sulfur compound metabolic process	GO_BiologicalProcess-GOA_13.10.2015_15h33	1.3 E-5	4.3 E-4	1.1 E-6	7.8 E-6	[3]	Group1	28.5714	6	[TTHERM_00459260, TTHERM_00467500, TTHERM_00722950, TTHERM_00849200, TTHERM_00931950, TTHERM_00979780]
43094	cellular metabolic compound salvage	GO_BiologicalProcess-GOA_13.10.2015_15h33	1.4 E-5	4.5 E-4	1.1 E-6	7.8 E-6	[4]	Group1	38.4615	5	[TTHERM_00161090, TTHERM_00467500, TTHERM_00492789, TTHERM_00722950, TTHERM_00931950]
44272	sulfur compound biosynthetic process	GO_BiologicalProcess-GOA_13.10.2015_15h33	3.0 E-4	6.9 E-3	1.1 E-6	7.8 E-6	[4]	Group1	30.7692	4	[TTHERM_00467500, TTHERM_00722950, TTHERM_00931950, TTHERM_00979780]
5975	carbohydrate metabolic process	GO_BiologicalProcess-GOA_13.10.2015_15h33	1.1 E-4	2.8 E-3	7.4 E-10	5.9 E-9	[3]	Group2	7.28745	18	[TTHERM_00030190, TTHERM_00136080, TTHERM_00170320, TTHERM_00224620, TTHERM_00322950, TTHERM_00411530, TTHERM_00463650, TTHERM_00486480, TTHERM_00487090, TTHERM_00551160, TTHERM_00571980, TTHERM_00577080, TTHERM_00641240, TTHERM_00823980, TTHERM_00877020, TTHERM_00929450, TTHERM_00951920, TTHERM_01097950]
6091	generation of precursor metabolites and energy	GO_BiologicalProcess-GOA_13.10.2015_15h33	2.5 E-8	1.1 E-6	7.4 E-10	5.9 E-9	[3]	Group2	21.0526	12	[TTHERM_00030190, TTHERM_00170320, TTHERM_00193640, TTHERM_00318570, TTHERM_00486480, TTHERM_00487090, TTHERM_00551160, TTHERM_00571980, TTHERM_00641240, TTHERM_00773580, TTHERM_00929450, TTHERM_01308050]
44281	small molecule metabolic process	GO_BiologicalProcess-GOA_13.10.2015_15h33	5.7 E-8	2.3 E-6	7.4 E-10	5.9 E-9	[3]	Group2	8.23864	29	[TTHERM_00030190, TTHERM_00136080, TTHERM_00161090, TTHERM_00170320, TTHERM_00193640, TTHERM_00242370, TTHERM_00301740, TTHERM_00318570, TTHERM_00370710, TTHERM_00459260, TTHERM_00463280, TTHERM_00467500, TTHERM_00486480, TTHERM_00487090, TTHERM_00492789, TTHERM_00530750, TTHERM_00551160, TTHERM_00571980, TTHERM_00575360, TTHERM_00600440, TTHERM_00641240, TTHERM_00666640, TTHERM_00722950, TTHERM_…
51186	cofactor metabolic process	GO_BiologicalProcess-GOA_13.10.2015_15h33	2.8 E-7	1.1 E-5	7.4 E-10	5.9 E-9	[3]	Group2	17.1429	12	[TTHERM_00161090, TTHERM_00170320, TTHERM_00301740, TTHERM_00486480, TTHERM_00487090, TTHERM_00551160, TTHERM_00571980, TTHERM_00641240, TTHERM_00716050, TTHERM_00849200, TTHERM_00929450, TTHERM_00979780]
1901135	carbohydrate derivative metabolic process	GO_BiologicalProcess-GOA_13.10.2015_15h33	4.7 E-7	1.7 E-5	7.4 E-10	5.9 E-9	[3]	Group2	10.7784	18	[TTHERM_00170320, TTHERM_00224620, TTHERM_00322950, TTHERM_00338440, TTHERM_00411530, TTHERM_00486480, TTHERM_00487090, TTHERM_00492789, TTHERM_00551160, TTHERM_00569419, TTHERM_00571980, TTHERM_00641240, TTHERM_00773580, TTHERM_00823980, TTHERM_00877020, TTHERM_00929450, TTHERM_01097950, TTHERM_01433580]
19637	organophosphate metabolic process	GO_BiologicalProcess-GOA_13.10.2015_15h33	6.3 E-5	1.7 E-3	7.4 E-10	5.9 E-9	[3, 4]	Group2	8.24742	16	[TTHERM_00102730, TTHERM_001207740, TTHERM_00161090, TTHERM_00170320, TTHERM_00224620, TTHERM_00242370, TTHERM_00486480, TTHERM_00487090, TTHERM_00551160, TTHERM_00571980, TTHERM_00641240, TTHERM_00727630, TTHERM_00773580, TTHERM_00849200, TTHERM_00929450, TTHERM_01287980]
44723	single-organism carbohydrate metabolic process	GO_BiologicalProcess-GOA_13.10.2015_15h33	1.0 E-7	4.3 E-6	7.4 E-10	5.9 E-9	[3, 4]	Group2	16.8831	13	[TTHERM_00136080, TTHERM_00170320, TTHERM_00322950, TTHERM_00411530, TTHERM_00486480, TTHERM_00487090, TTHERM_00551160, TTHERM_00571980, TTHERM_00641240, TTHERM_00823980, TTHERM_00877020, TTHERM_00929450, TTHERM_01097950]
55086	nucleobase-containing small molecule metabolic process	GO_BiologicalProcess-GOA_13.10.2015_15h33	1.8 E-4	4.4 E-3	7.4 E-10	5.9 E-9	[3, 4, 5]	Group2	9.23077	12	[TTHERM_00161090, TTHERM_00170320, TTHERM_00242370, TTHERM_00486480, TTHERM_00487090, TTHERM_00492789, TTHERM_00551160, TTHERM_00571980, TTHERM_00641240, TTHERM_00727630, TTHERM_00773580, TTHERM_00929450]
45333	cellular respiration	GO_BiologicalProcess-GOA_13.10.2015_15h33	6.7 E-4	1.4 E-2	7.4 E-10	5.9 E-9	[4, 5]	Group2	18.5185	5	[TTHERM_00030190, TTHERM_00193640, TTHERM_00318570, TTHERM_00773580, TTHERM_01308050]
6733	oxidoreduction coenzyme metabolic process	GO_BiologicalProcess-GOA_13.10.2015_15h33	2.9 E-6	1.0 E-4	7.4 E-10	5.9 E-9	[5]	Group2	19.5652	9	[TTHERM_00161090, TTHERM_00170320, TTHERM_00301740, TTHERM_00486480, TTHERM_00487090, TTHERM_00551160, TTHERM_00571980, TTHERM_00641240, TTHERM_00929450]
6486	protein glycosylation	GO_BiologicalProcess-GOA_13.10.2015_15h33	3.7 E-4	8.3 E-3	7.4 E-10	5.9 E-9	[3, 6, 7]	Group2	20.8333	5	[TTHERM_00322950, TTHERM_00411530, TTHERM_00823980, TTHERM_00877020, TTHERM_01097950]
19752	carboxylic acid metabolic process	GO_BiologicalProcess-GOA_13.10.2015_15h33	3.6 E-7	1.3 E-5	7.4 E-10	5.9 E-9	[5, 6]	Group2	10	20	[TTHERM_00030190, TTHERM_00170320, TTHERM_00193640, TTHERM_00318570, TTHERM_00370710, TTHERM_00463280, TTHERM_00467500, TTHERM_00486480, TTHERM_00487090, TTHERM_00530750, TTHERM_00551160, TTHERM_00571980, TTHERM_00575360, TTHERM_00641240, TTHERM_00666640, TTHERM_00722950, TTHERM_00929450, TTHERM_00931950, TTHERM_00979780, TTHERM_01308050]
9132	nucleoside diphosphate metabolic process	GO_BiologicalProcess-GOA_13.10.2015_15h33	1.8 E-6	6.7 E-5	7.4 E-10	5.9 E-9	[5, 6, 7]	Group2	24.2424	8	[TTHERM_00170320, TTHERM_00242370, TTHERM_00486480, TTHERM_00487090, TTHERM_00551160, TTHERM_00571980, TTHERM_00641240, TTHERM_00929450]
6099	tricarboxylic acid cycle	GO_BiologicalProcess-GOA_13.10.2015_15h33	1.7 E-3	2.9 E-2	7.4 E-10	5.9 E-9	[3, 6, 7, 8, 9]	Group2	20	4	[TTHERM_00030190, TTHERM_00193640, TTHERM_00318570, TTHERM_01308050]
32787	monocarboxylic acid metabolic process	GO_BiologicalProcess-GOA_13.10.2015_15h33	4.7 E-8	2.0 E-6	7.4 E-10	5.9 E-9	[6, 7]	Group2	20	12	[TTHERM_00170320, TTHERM_00370710, TTHERM_00463280, TTHERM_00486480, TTHERM_00487090, TTHERM_00530750, TTHERM_00551160, TTHERM_00571980, TTHERM_00641240, TTHERM_00666640, TTHERM_00929450, TTHERM_00979780]
46128	purine ribonucleoside metabolic process	GO_BiologicalProcess-GOA_13.10.2015_15h33	2.8 E-5	8.1 E-4	7.4 E-10	5.9 E-9	[6, 7, 8]	Group2	15	9	[TTHERM_00170320, TTHERM_00486480, TTHERM_00487090, TTHERM_00492789, TTHERM_00551160, TTHERM_00571980, TTHERM_00641240, TTHERM_00773580, TTHERM_00929450]
46939	nucleotide phosphorylation	GO_BiologicalProcess-GOA_13.10.2015_15h33	3.0 E-6	1.0 E-4	7.4 E-10	5.9 E-9	[6, 7, 8]	Group2	22.8571	8	[TTHERM_00170320, TTHERM_00486480, TTHERM_00487090, TTHERM_00551160, TTHERM_00571980, TTHERM_00641240, TTHERM_00727630, TTHERM_00929450]
6090	pyruvate metabolic process	GO_BiologicalProcess-GOA_13.10.2015_15h33	1.9 E-8	8.4 E-7	7.4 E-10	5.9 E-9	[7, 8]	Group2	33.3333	9	[TTHERM_00170320, TTHERM_00486480, TTHERM_00487090, TTHERM_00530750, TTHERM_00551160, TTHERM_00571980, TTHERM_00641240, TTHERM_00929450, TTHERM_00979780]
46496	nicotinamide nucleotide metabolic process	GO_BiologicalProcess-GOA_13.10.2015_15h33	7.2 E-6	2.3 E-4	7.4 E-10	5.9 E-9	[6, 7, 8, 9]	Group2	20.5128	8	[TTHERM_00161090, TTHERM_00170320, TTHERM_00486480, TTHERM_00487090, TTHERM_00551160, TTHERM_00571980, TTHERM_00641240, TTHERM_00929450]
55114	oxidation-reduction process	GO_BiologicalProcess-GOA_13.10.2015_15h33	1.1 E-4	2.9 E-3	1.1 E-4	4.4 E-4	[3]	Group3	5.78512	28	[TTHERM_00030190, TTHERM_00077599, TTHERM_00094240, TTHERM_00101170, TTHERM_00193640, TTHERM_00242370, TTHERM_00301740, TTHERM_00318570, TTHERM_00370710, TTHERM_00411740, TTHERM_00424720, TTHERM_00459260, TTHERM_00463280, TTHERM_00467500, TTHERM_00497380, TTHERM_00526310, TTHERM_00551160, TTHERM_00557790, TTHERM_00647120, TTHERM_00655560, TTHERM_00666640, TTHERM_00706280, TTHERM_00716050, TTHERM_…
1901564	organonitrogen compound metabolic process	GO_BiologicalProcess-GOA_13.10.2015_15h33	4.4 E-5	1.2 E-3	4.4 E-5	2.2 E-4	[3]	Group4	5.90551	30	[TTHERM_000145639, TTHERM_00079910, TTHERM_00161090, TTHERM_00170320, TTHERM_00338440, TTHERM_00402120, TTHERM_00444330, TTHERM_00455650, TTHERM_00467500, TTHERM_00486480, TTHERM_00487090, TTHERM_00492789, TTHERM_00526610, TTHERM_00551160, TTHERM_00569419, TTHERM_00571980, TTHERM_00575360, TTHERM_00637400, TTHERM_00641240, TTHERM_00655820, TTHERM_00697420, TTHERM_00716050, TTHERM_00722950, TTHERM…
44249	cellular biosynthetic process	GO_BiologicalProcess-GOA_13.10.2015_15h33	1.5 E-3	2.8 E-2	1.3 E-3	2.7 E-3	[3]	Group5	4.65116	34	[TTHERM_000145639, TTHERM_00079910, TTHERM_001207740, TTHERM_00161090, TTHERM_00268030, TTHERM_00301740, TTHERM_00322950, TTHERM_00402120, TTHERM_00411530, TTHERM_00438860, TTHERM_00444330, TTHERM_00455650, TTHERM_00463280, TTHERM_00467500, TTHERM_00492789, TTHERM_00526610, TTHERM_00563990, TTHERM_00600110, TTHERM_00637400, TTHERM_00655820, TTHERM_00697420, TTHERM_00716050, TTHERM_00722950, TTHER…
1901576	organic substance biosynthetic process	GO_BiologicalProcess-GOA_13.10.2015_15h33	2.7 E-3	4.4 E-2	1.3 E-3	2.7 E-3	[3]	Group5	4.50928	34	[TTHERM_000145639, TTHERM_00079910, TTHERM_001207740, TTHERM_00161090, TTHERM_00268030, TTHERM_00301740, TTHERM_00322950, TTHERM_00402120, TTHERM_00411530, TTHERM_00438860, TTHERM_00444330, TTHERM_00455650, TTHERM_00463280, TTHERM_00467500, TTHERM_00492789, TTHERM_00526610, TTHERM_00563990, TTHERM_00600110, TTHERM_00637400, TTHERM_00647120, TTHERM_00655820, TTHERM_00697420, TTHERM_00716050, TTHER…
6414	translational elongation	GO_BiologicalProcess-GOA_13.10.2015_15h33	7.0 E-4	1.4 E-2	7.0 E-4	2.1 E-3	[5, 6, 7, 8]	Group6	12.5	7	[TTHERM_000145639, TTHERM_00079910, TTHERM_00402120, TTHERM_00455650, TTHERM_00655820, TTHERM_00859260, TTHERM_01194660]
8299	isoprenoid biosynthetic process	GO_BiologicalProcess-GOA_13.10.2015_15h33	1.4 E-3	2.7 E-2	1.4 E-3	1.4 E-3	[4, 5, 6]	Group7	33.3333	3	[TTHERM_00268030, TTHERM_00438860, TTHERM_00849200]
Molecullar Function
GO ID	GO term	Ontology Sources	Term PValue	Term Pvalue Corrected with Bonferroni Step Down	Group PValue	Group PValue Corrected with Bonferroni Step Down	GO Levels	GO Groups	% Associated Genes	Nr. Genes	Associated Genes Found
3746	translation elongation factor activity	GO_MolecularFunction-GOA_13.10.2015_15h33	1.1 E-4	1.6 E-3	1.1 E-4	4.4 E-4	[6]	Group0	15.9091	7	[TTHERM_000145639, TTHERM_00079910, TTHERM_00402120, TTHERM_00455650, TTHERM_00655820, TTHERM_00859260, TTHERM_01194660]
16616	oxidoreductase activity	GO_MolecularFunction-GOA_13.10.2015_15h33	4.6 E-3	4.6 E-2	4.6 E-3	4.6 E-3	[4]	Group1	14.8148	4	[TTHERM_00030190, TTHERM_00647120, TTHERM_00655560, TTHERM_00666640]
16868	intramolecular transferase activity	GO_MolecularFunction-GOA_13.10.2015_15h33	1.3 E-5	2.2 E-4	1.3 E-5	6.8 E-5	[4]	Group2	57.1429	4	[TTHERM_00022810, TTHERM_00571980, TTHERM_00577080, TTHERM_00641240]
16830	carbon-carbon lyase activity	GO_MolecularFunction-GOA_13.10.2015_15h33	2.1 E-3	2.3 E-2	5.3 E-4	1.0 E-3	[3]	Group3	18.1818	4	[TTHERM_001207740, TTHERM_00487090, TTHERM_00849200, TTHERM_01287980]
30976	thiamine pyrophosphate binding	GO_MolecularFunction-GOA_13.10.2015_15h33	5.3 E-4	6.4 E-3	5.3 E-4	1.0 E-3	[3, 4]	Group3	42.8571	3	[TTHERM_001207740, TTHERM_00193640, TTHERM_01287980]
50662	coenzyme binding	GO_MolecularFunction-GOA_13.10.2015_15h33	3.4 E-4	4.8 E-3	3.4 E-4	1.0 E-3	[3]	Group4	8.8	11	[TTHERM_00112480, TTHERM_001207740, TTHERM_00136080, TTHERM_00193640, TTHERM_00301740, TTHERM_00313730, TTHERM_00370710, TTHERM_00551160, TTHERM_00655560, TTHERM_00666640, TTHERM_01287980]
51287	NAD binding	GO_MolecularFunction-GOA_13.10.2015_15h33	5.3 E-4	6.9 E-3	3.4 E-4	1.0 E-3	[4, 5]	Group4	18.5185	5	[TTHERM_00112480, TTHERM_00313730, TTHERM_00551160, TTHERM_00655560, TTHERM_00666640]
70403	NAD+ binding	GO_MolecularFunction-GOA_13.10.2015_15h33	4.8 E-3	4.4 E-2	3.4 E-4	1.0 E-3	[4, 5, 6]	Group4	21.4286	3	[TTHERM_00112480, TTHERM_00313730, TTHERM_00666640]
Cellular Component
GO ID	GO term	Ontology Sources	Term PValue	Term Pvalue Corrected with Bonferroni Step Down	Group PValue	Group PValue Corrected with Bonferroni Step Down	GO Levels	GO Groups	% Associated Genes	Nr. Genes	Associated Genes Found
19013	viral nucleocapsid	GO_CellularComponent-GOA_13.10.2015_15h33	4.9 E-3	2.4 E-2	1.2 E-2	1.2 E-2	[2, 3, 4]	Group0	14.2857	3	[TTHERM_000666223, TTHERM_00384800, TTHERM_00700970]
30529	ribonucleoprotein complex	GO_CellularComponent-GOA_13.10.2015_15h33	1.2 E-2	3.7 E-2	1.2 E-2	1.2 E-2	[2, 3, 4, 5]	Group0	4.32432	8	[TTHERM_000666223, TTHERM_00384800, TTHERM_00444330, TTHERM_00637400, TTHERM_00675620, TTHERM_00697420, TTHERM_00700970, TTHERM_01053100]
31090	organelle membrane	GO_CellularComponent-GOA_13.10.2015_15h33	1.1 E-2	4.5 E-2	5.6 E-4	1.1 E-3	[2, 3]	Group1	4.3956	8	[TTHERM_00052310, TTHERM_001091293, TTHERM_00301740, TTHERM_00326770, TTHERM_00411530, TTHERM_00444690, TTHERM_00494490, TTHERM_01097950]
44429	mitochondrial part	GO_CellularComponent-GOA_13.10.2015_15h33	2.0 E-5	1.6 E-4	5.6 E-4	1.1 E-3	[3, 4, 5, 6, 7, 8]	Group1	13.7255	7	[TTHERM_00052310, TTHERM_00086760, TTHERM_001091293, TTHERM_00301740, TTHERM_00494490, TTHERM_00530750, TTHERM_00773580]
98798	mitochondrial protein complex	GO_CellularComponent-GOA_13.10.2015_15h33	5.0 E-4	3.0 E-3	5.6 E-4	1.1 E-3	[3, 4, 5, 6, 7, 8, 9]	Group1	30	3	[TTHERM_001091293, TTHERM_00301740, TTHERM_00494490]
5740	mitochondrial envelope	GO_CellularComponent-GOA_13.10.2015_15h33	3.9 E-4	2.7 E-3	5.6 E-4	1.1 E-3	[4, 5, 6, 7, 8, 9]	Group1	13.1579	5	[TTHERM_00052310, TTHERM_001091293, TTHERM_00301740, TTHERM_00494490, TTHERM_00773580]
GO_Enrichment_Analysis_result of 3 h significantly_DOWN_regulated_genes
Biological Process
GO ID	GO term	Ontology Sources	Term PValue	Term Pvalue Corrected with Bonferroni Step Down	Group PValue	Group PValue Corrected with Bonferroni Step Down	GO Levels	GO Groups	% Associated Genes	Nr. Genes	Associated Genes Found
6259	DNA metabolic process	GO_BiologicalProcess-GOA_13.10.2015_15h33	3.8 E-15	2.3 E-13	8.9 E-12	3.5 E-11	[4, 5, 6]	Group0	19.1358	31	[TTHERM_00011650, TTHERM_00016330, TTHERM_000378989, TTHERM_000383629, TTHERM_00048980, TTHERM_00092850, TTHERM_00129610, TTHERM_00194810, TTHERM_00213600, TTHERM_00277550, TTHERM_00294660, TTHERM_00426230, TTHERM_00448570, TTHERM_00459230, TTHERM_00537320, TTHERM_00554270, TTHERM_00627090, TTHERM_00670160, TTHERM_00684560, TTHERM_00684720, TTHERM_00703910, TTHERM_00723650, TTHERM_00732550, TTHER…
6260	DNA replication	GO_BiologicalProcess-GOA_13.10.2015_15h33	6.4 E-10	3.8 E-8	8.9 E-12	3.5 E-11	[5, 6, 7]	Group0	28.5714	14	[TTHERM_00048980, TTHERM_00092850, TTHERM_00129610, TTHERM_00213600, TTHERM_00277550, TTHERM_00448570, TTHERM_00554270, TTHERM_00670160, TTHERM_00684560, TTHERM_00703910, TTHERM_00780750, TTHERM_00939110, TTHERM_01030000, TTHERM_01207610]
6261	DNA-dependent DNA replication	GO_BiologicalProcess-GOA_13.10.2015_15h33	7.9 E-5	4.3 E-3	8.9 E-12	3.5 E-11	[6, 7, 8]	Group0	27.2727	6	[TTHERM_00092850, TTHERM_00277550, TTHERM_00448570, TTHERM_00554270, TTHERM_00670160, TTHERM_00780750]
71103	DNA conformation change	GO_BiologicalProcess-GOA_13.10.2015_15h33	4.3 E-4	2.2 E-2	1.5 E-8	4.5 E-8	[5]	Group1	13.6364	9	[TTHERM_00092850, TTHERM_00277550, TTHERM_00448570, TTHERM_00486070, TTHERM_00554270, TTHERM_00673500, TTHERM_00674500, TTHERM_00888060, TTHERM_01030000]
6270	DNA replication initiation	GO_BiologicalProcess-GOA_13.10.2015_15h33	2.5 E-4	1.3 E-2	1.5 E-8	4.5 E-8	[5, 6, 7, 8, 9]	Group1	40	4	[TTHERM_00092850, TTHERM_00277550, TTHERM_00448570, TTHERM_00554270]
32508	DNA duplex unwinding	GO_BiologicalProcess-GOA_13.10.2015_15h33	1.3 E-4	7.3 E-3	1.5 E-8	4.5 E-8	[7]	Group1	17.7778	8	[TTHERM_00092850, TTHERM_00277550, TTHERM_00448570, TTHERM_00554270, TTHERM_00673500, TTHERM_00674500, TTHERM_00888060, TTHERM_01030000]
6298	mismatch repair	GO_BiologicalProcess-GOA_13.10.2015_15h33	1.9 E-5	1.0 E-3	1.9 E-5	3.8 E-5	[4, 6, 7, 8]	Group2	45.4545	5	[TTHERM_00194810, TTHERM_00426230, TTHERM_00763040, TTHERM_00857890, TTHERM_01109940]
6725	cellular aromatic compound metabolic process	GO_BiologicalProcess-GOA_13.10.2015_15h33	4.5 E-5	2.5 E-3	4.5 E-5	4.5 E-5	[3]	Group3	6.17284	50	[TTHERM_00011650, TTHERM_00016330, TTHERM_000378989, TTHERM_000383629, TTHERM_00047010, TTHERM_00048980, TTHERM_000711791, TTHERM_00092850, TTHERM_00129610, TTHERM_00191620, TTHERM_00194810, TTHERM_00213600, TTHERM_00227120, TTHERM_00227140, TTHERM_00264790, TTHERM_00277550, TTHERM_00294660, TTHERM_00313550, TTHERM_00361840, TTHERM_00404240, TTHERM_00426230, TTHERM_00439300, TTHERM_00448570, TTHE…
90304	nucleic acid metabolic process	GO_BiologicalProcess-GOA_13.10.2015_15h33	5.7 E-7	3.3 E-5	4.5 E-5	4.5 E-5	[4, 5]	Group3	7.47218	47	[TTHERM_00011650, TTHERM_00016330, TTHERM_000378989, TTHERM_000383629, TTHERM_00047010, TTHERM_00048980, TTHERM_000711791, TTHERM_00092850, TTHERM_00129610, TTHERM_00194810, TTHERM_00213600, TTHERM_00227120, TTHERM_00227140, TTHERM_00264790, TTHERM_00277550, TTHERM_00294660, TTHERM_00313550, TTHERM_00361840, TTHERM_00404240, TTHERM_00426230, TTHERM_00439300, TTHERM_00448570, TTHERM_00459230, TTHE…
Molecullar Function
GO ID	GO term	Ontology Sources	Term PValue	Term Pvalue Corrected with Bonferroni Step Down	Group PValue	Group PValue Corrected with Bonferroni Step Down	GO Levels	GO Groups	% Associated Genes	Nr. Genes	Associated Genes Found
3676	nucleic acid binding	GO_MolecularFunction-GOA_13.10.2015_15h33	1.0 E-5	3.2 E-4	1.0 E-5	2.0 E-5	[3]	Group0	6.27973	66	[TTHERM_00011650, TTHERM_000129329, TTHERM_00013280, TTHERM_000378989, TTHERM_000383629, TTHERM_00047010, TTHERM_00048980, TTHERM_00058680, TTHERM_000711791, TTHERM_00074340, TTHERM_00083600, TTHERM_00092850, TTHERM_001326831, TTHERM_00145140, TTHERM_00161750, TTHERM_00194810, TTHERM_00213600, TTHERM_00227120, TTHERM_00227140, TTHERM_00264790, TTHERM_00277550, TTHERM_00294660, TTHERM_00310490, TT…
3677	DNA binding	GO_MolecularFunction-GOA_13.10.2015_15h33	4.6 E-11	1.5 E-9	4.6 E-11	1.8 E-10	[4]	Group1	13.0597	35	[TTHERM_00011650, TTHERM_000378989, TTHERM_000383629, TTHERM_00047010, TTHERM_00048980, TTHERM_000711791, TTHERM_00092850, TTHERM_00161750, TTHERM_00194810, TTHERM_00213600, TTHERM_00227120, TTHERM_00227140, TTHERM_00277550, TTHERM_00294660, TTHERM_00426230, TTHERM_00439300, TTHERM_00448570, TTHERM_00459230, TTHERM_00471800, TTHERM_00554270, TTHERM_00569340, TTHERM_00627090, TTHERM_00673500, TTHE…
4386	helicase activity	GO_MolecularFunction-GOA_13.10.2015_15h33	6.8 E-4	2.0 E-2	6.8 E-4	6.8 E-4	[7]	Group2	10.4	13	[TTHERM_000377211, TTHERM_00092850, TTHERM_00264680, TTHERM_00277550, TTHERM_00376200, TTHERM_00448570, TTHERM_00554270, TTHERM_00585520, TTHERM_00673500, TTHERM_00674500, TTHERM_00888060, TTHERM_00991550, TTHERM_01030000]
3678	DNA helicase activity	GO_MolecularFunction-GOA_13.10.2015_15h33	1.4 E-4	4.6 E-3	6.8 E-4	6.8 E-4	[8]	Group2	18.6046	8	[TTHERM_00092850, TTHERM_00277550, TTHERM_00448570, TTHERM_00554270, TTHERM_00673500, TTHERM_00674500, TTHERM_00888060, TTHERM_01030000]
30983	mismatched DNA binding	GO_MolecularFunction-GOA_13.10.2015_15h33	7.4 E-6	2.4 E-4	7.4 E-6	2.2 E-5	[7]	Group3	55.5556	5	[TTHERM_00194810, TTHERM_00426230, TTHERM_00763040, TTHERM_00857890, TTHERM_01109940]
Cellular Component
GO ID	GO term	Ontology Sources	Term PValue	Term Pvalue Corrected with Bonferroni Step Down	Group PValue	Group PValue Corrected with Bonferroni Step Down	GO Levels	GO Groups	% Associated Genes	Nr. Genes	Associated Genes Found
5634	nucleus	GO_CellularComponent-GOA_13.10.2015_15h33	2.2 E-4	2.4 E-3	2.2 E-4	2.2 E-4	[4, 5, 6, 7]	Group0	7.91557	30	[TTHERM_00011650, TTHERM_000378989, TTHERM_00047010, TTHERM_000711791, TTHERM_00086720, TTHERM_00092850, TTHERM_00125280, TTHERM_00145310, TTHERM_00294660, TTHERM_00297160, TTHERM_00388410, TTHERM_00439300, TTHERM_00448570, TTHERM_00471800, TTHERM_00476690, TTHERM_00537320, TTHERM_00554270, TTHERM_00585180, TTHERM_00663840, TTHERM_00670160, TTHERM_00684560, TTHERM_00684720, TTHERM_00693080, TTHER…
