# Supplementary material for: The key role of CYC2 during meiosis in Tetrahymena thermophila
Source: Protein Cell. 2016 Mar 23;7(4):236–49. doi: 10.1007/s13238-016-0254-9 (PMC4818844; doi:10.1007/s13238-016-0254-9)
Supplement: Supplementary file 5 — Supplementary material 5 (XLSX 17 kb) [file 13238_2016_254_MOESM5_ESM.xlsx]

## Sheet: Sheet1
Table S5
GO_Enrichment_Analysis_result of 3.5 h significantly_UP_regulated_genes
Biological Process
GO ID	GO term	Ontology Sources	Term PValue	Term Pvalue Corrected with Bonferroni Step Down	Group PValue	Group PValue Corrected with Bonferroni Step Down	GO Levels	GO Groups	% Associated Genes	Nr. Genes	Associated Genes Found
5975	carbohydrate metabolic process	GO_BiologicalProcess-GOA_13.10.2015_15h33	5.2 E-4	6.3 E-3	3.6 E-6	3.6 E-6	[3]	Group0	5.26316	13	[TTHERM_00030190, TTHERM_00058840, TTHERM_00136080, TTHERM_00289180, TTHERM_00322950, TTHERM_00486480, TTHERM_00487090, TTHERM_00551160, TTHERM_00577080, TTHERM_00641240, TTHERM_00877020, TTHERM_00929450, TTHERM_01111010]
6091	generation of precursor metabolites and energy	GO_BiologicalProcess-GOA_13.10.2015_15h33	7.1 E-7	1.4 E-5	3.6 E-6	3.6 E-6	[3]	Group0	15.7895	9	[TTHERM_00030190, TTHERM_00148700, TTHERM_00318570, TTHERM_00486480, TTHERM_00487090, TTHERM_00551160, TTHERM_00641240, TTHERM_00929450, TTHERM_01308050]
1901135	carbohydrate derivative metabolic process	GO_BiologicalProcess-GOA_13.10.2015_15h33	8.8 E-4	8.8 E-3	3.6 E-6	3.6 E-6	[3]	Group0	5.98802	10	[TTHERM_00148700, TTHERM_00322950, TTHERM_00486480, TTHERM_00487090, TTHERM_00551160, TTHERM_00569419, TTHERM_00641240, TTHERM_00877020, TTHERM_00929450, TTHERM_01433580]
44723	single-organism carbohydrate metabolic process	GO_BiologicalProcess-GOA_13.10.2015_15h33	7.1 E-5	9.9 E-4	3.6 E-6	3.6 E-6	[3, 4]	Group0	10.3896	8	[TTHERM_00136080, TTHERM_00322950, TTHERM_00486480, TTHERM_00487090, TTHERM_00551160, TTHERM_00641240, TTHERM_00877020, TTHERM_00929450]
6732	coenzyme metabolic process	GO_BiologicalProcess-GOA_13.10.2015_15h33	1.6 E-4	2.1 E-3	3.6 E-6	3.6 E-6	[4]	Group0	10.7692	7	[TTHERM_00161090, TTHERM_00486480, TTHERM_00487090, TTHERM_00551160, TTHERM_00641240, TTHERM_00929450, TTHERM_00979780]
16052	carbohydrate catabolic process	GO_BiologicalProcess-GOA_13.10.2015_15h33	1.0 E-3	9.4 E-3	3.6 E-6	3.6 E-6	[4]	Group0	7.95455	7	[TTHERM_00289180, TTHERM_00486480, TTHERM_00487090, TTHERM_00551160, TTHERM_00641240, TTHERM_00929450, TTHERM_01111010]
19752	carboxylic acid metabolic process	GO_BiologicalProcess-GOA_13.10.2015_15h33	3.0 E-6	5.8 E-5	3.6 E-6	3.6 E-6	[5, 6]	Group0	7.5	15	[TTHERM_00030190, TTHERM_00052620, TTHERM_00318570, TTHERM_00370710, TTHERM_00401980, TTHERM_00463280, TTHERM_00467500, TTHERM_00486480, TTHERM_00487090, TTHERM_00551160, TTHERM_00641240, TTHERM_00666640, TTHERM_00929450, TTHERM_00979780, TTHERM_01308050]
9117	nucleotide metabolic process	GO_BiologicalProcess-GOA_13.10.2015_15h33	7.8 E-4	8.6 E-3	3.6 E-6	3.6 E-6	[5, 6, 7]	Group0	7.33945	8	[TTHERM_00148700, TTHERM_00161090, TTHERM_00486480, TTHERM_00487090, TTHERM_00551160, TTHERM_00641240, TTHERM_00727630, TTHERM_00929450]
32787	monocarboxylic acid metabolic process	GO_BiologicalProcess-GOA_13.10.2015_15h33	9.8 E-8	2.0 E-6	3.6 E-6	3.6 E-6	[6, 7]	Group0	16.6667	10	[TTHERM_00052620, TTHERM_00370710, TTHERM_00463280, TTHERM_00486480, TTHERM_00487090, TTHERM_00551160, TTHERM_00641240, TTHERM_00666640, TTHERM_00929450, TTHERM_00979780]
46939	nucleotide phosphorylation	GO_BiologicalProcess-GOA_13.10.2015_15h33	3.3 E-5	5.7 E-4	3.6 E-6	3.6 E-6	[6, 7, 8]	Group0	17.1429	6	[TTHERM_00486480, TTHERM_00487090, TTHERM_00551160, TTHERM_00641240, TTHERM_00727630, TTHERM_00929450]
6090	pyruvate metabolic process	GO_BiologicalProcess-GOA_13.10.2015_15h33	6.9 E-6	1.2 E-4	3.6 E-6	3.6 E-6	[7, 8]	Group0	22.2222	6	[TTHERM_00486480, TTHERM_00487090, TTHERM_00551160, TTHERM_00641240, TTHERM_00929450, TTHERM_00979780]
46496	nicotinamide nucleotide metabolic process	GO_BiologicalProcess-GOA_13.10.2015_15h33	6.4 E-5	9.6 E-4	3.6 E-6	3.6 E-6	[6, 7, 8, 9]	Group0	15.3846	6	[TTHERM_00161090, TTHERM_00486480, TTHERM_00487090, TTHERM_00551160, TTHERM_00641240, TTHERM_00929450]
46034	ATP metabolic process	GO_BiologicalProcess-GOA_13.10.2015_15h33	6.4 E-5	9.6 E-4	3.6 E-6	3.6 E-6	[7, 8, 9, 10]	Group0	15.3846	6	[TTHERM_00148700, TTHERM_00486480, TTHERM_00487090, TTHERM_00551160, TTHERM_00641240, TTHERM_00929450]
44281	small molecule metabolic process	GO_BiologicalProcess-GOA_13.10.2015_15h33	7.1 E-8	1.5 E-6	1.3 E-7	2.6 E-7	[3]	Group1	6.53409	23	[TTHERM_00030190, TTHERM_00052620, TTHERM_00101310, TTHERM_00136080, TTHERM_00148700, TTHERM_00161090, TTHERM_00171630, TTHERM_00318570, TTHERM_00370710, TTHERM_00401980, TTHERM_00459260, TTHERM_00463280, TTHERM_00467500, TTHERM_00486480, TTHERM_00487090, TTHERM_00551160, TTHERM_00600440, TTHERM_00641240, TTHERM_00666640, TTHERM_00727630, TTHERM_00929450, TTHERM_00979780, TTHERM_01308050]
55114	oxidation-reduction process	GO_BiologicalProcess-GOA_13.10.2015_15h33	5.4 E-5	8.7 E-4	N/A	N/A	[3]	None	4.54545	22	[TTHERM_00030190, TTHERM_00052620, TTHERM_00077599, TTHERM_00101170, TTHERM_00101310, TTHERM_00148700, TTHERM_00298379, TTHERM_00318570, TTHERM_00370710, TTHERM_00411740, TTHERM_00459260, TTHERM_00463280, TTHERM_00467500, TTHERM_00551160, TTHERM_00655560, TTHERM_00666640, TTHERM_00706280, TTHERM_00825590, TTHERM_00896100, TTHERM_00925650, TTHERM_00979780, TTHERM_01308050]
Molecullar Function
GO ID	GO term	Ontology Sources	Term PValue	Term Pvalue Corrected with Bonferroni Step Down	Group PValue	Group PValue Corrected with Bonferroni Step Down	GO Levels	GO Groups	% Associated Genes	Nr. Genes	Associated Genes Found
51287	NAD binding	GO_MolecularFunction-GOA_13.10.2015_15h33	1.3 E-3	5.5 E-3	N/A	N/A	[4, 5]	None	14.8148	4	[TTHERM_00313730, TTHERM_00551160, TTHERM_00655560, TTHERM_00666640]
Cellular Component
GO ID	GO term	Ontology Sources	Term PValue	Term Pvalue Corrected with Bonferroni Step Down	Group PValue	Group PValue Corrected with Bonferroni Step Down	GO Levels	GO Groups	% Associated Genes	Nr. Genes	Associated Genes Found
None
GO_Enrichment_Analysis_result of 3.5 h significantly_DOWN_regulated_genes
Biological Process
GO ID	GO term	Ontology Sources	Term PValue	Term Pvalue Corrected with Bonferroni Step Down	Group PValue	Group PValue Corrected with Bonferroni Step Down	GO Levels	GO Groups	% Associated Genes	Nr. Genes	Associated Genes Found
6974	cellular response to DNA damage stimulus	GO_BiologicalProcess-GOA_13.10.2015_15h33	8.3 E-6	2.2 E-4	1.1 E-9	1.1 E-9	[4]	Group0	13.1868	12	[TTHERM_000383629, TTHERM_00294660, TTHERM_00459230, TTHERM_00537320, TTHERM_00659050, TTHERM_00670160, TTHERM_00723650, TTHERM_00732550, TTHERM_00763040, TTHERM_00780750, TTHERM_00857890, TTHERM_01179960]
6259	DNA metabolic process	GO_BiologicalProcess-GOA_13.10.2015_15h33	7.1 E-10	2.0 E-8	1.1 E-9	1.1 E-9	[4, 5, 6]	Group0	13.5802	22	[TTHERM_000378989, TTHERM_000383629, TTHERM_00048980, TTHERM_00092850, TTHERM_00213600, TTHERM_00277550, TTHERM_00294660, TTHERM_00459230, TTHERM_00537320, TTHERM_00554270, TTHERM_00627090, TTHERM_00659050, TTHERM_00670160, TTHERM_00684560, TTHERM_00703910, TTHERM_00723650, TTHERM_00732550, TTHERM_00763040, TTHERM_00780750, TTHERM_00857890, TTHERM_01179960, TTHERM_01207610]
6260	DNA replication	GO_BiologicalProcess-GOA_13.10.2015_15h33	8.1 E-7	2.2 E-5	1.1 E-9	1.1 E-9	[5, 6, 7]	Group0	20.4082	10	[TTHERM_00048980, TTHERM_00092850, TTHERM_00213600, TTHERM_00277550, TTHERM_00554270, TTHERM_00670160, TTHERM_00684560, TTHERM_00703910, TTHERM_00780750, TTHERM_01207610]
6261	DNA-dependent DNA replication	GO_BiologicalProcess-GOA_13.10.2015_15h33	3.0 E-4	7.2 E-3	1.1 E-9	1.1 E-9	[6, 7, 8]	Group0	22.7273	5	[TTHERM_00092850, TTHERM_00277550, TTHERM_00554270, TTHERM_00670160, TTHERM_00780750]
6725	cellular aromatic compound metabolic process	GO_BiologicalProcess-GOA_13.10.2015_15h33	2.7 E-4	6.8 E-3	N/A	N/A	[3]	None	4.93827	40	[TTHERM_000378989, TTHERM_000383629, TTHERM_00048980, TTHERM_000711791, TTHERM_00092850, TTHERM_00191620, TTHERM_00213600, TTHERM_00227120, TTHERM_00227140, TTHERM_00264790, TTHERM_00277550, TTHERM_00294660, TTHERM_00313550, TTHERM_00404240, TTHERM_00420680, TTHERM_00439300, TTHERM_00449110, TTHERM_00459230, TTHERM_00463370, TTHERM_00471730, TTHERM_00476690, TTHERM_00537320, TTHERM_00554270, TTHE…
90304	nucleic acid metabolic process	GO_BiologicalProcess-GOA_13.10.2015_15h33	2.9 E-5	7.7 E-4	N/A	N/A	[4, 5]	None	5.72337	36	[TTHERM_000378989, TTHERM_000383629, TTHERM_00048980, TTHERM_000711791, TTHERM_00092850, TTHERM_00213600, TTHERM_00227120, TTHERM_00227140, TTHERM_00264790, TTHERM_00277550, TTHERM_00294660, TTHERM_00313550, TTHERM_00404240, TTHERM_00420680, TTHERM_00439300, TTHERM_00459230, TTHERM_00463370, TTHERM_00471730, TTHERM_00476690, TTHERM_00537320, TTHERM_00554270, TTHERM_00627090, TTHERM_00659050, TTHE…
Molecullar Function
GO ID	GO term	Ontology Sources	Term PValue	Term Pvalue Corrected with Bonferroni Step Down	Group PValue	Group PValue Corrected with Bonferroni Step Down	GO Levels	GO Groups	% Associated Genes	Nr. Genes	Associated Genes Found
3676	nucleic acid binding	GO_MolecularFunction-GOA_13.10.2015_15h33	7.1 E-4	7.8 E-3	N/A	N/A	[3]	None	4.47193	47	[TTHERM_00013280, TTHERM_000378989, TTHERM_000383629, TTHERM_00048980, TTHERM_00058680, TTHERM_000711791, TTHERM_00074340, TTHERM_00083600, TTHERM_00092850, TTHERM_00161750, TTHERM_00213600, TTHERM_00227120, TTHERM_00227140, TTHERM_00264790, TTHERM_00277550, TTHERM_00294660, TTHERM_00404240, TTHERM_00439300, TTHERM_00459230, TTHERM_00463370, TTHERM_00471730, TTHERM_00471800, TTHERM_00476690, TTHE…
3677	DNA binding	GO_MolecularFunction-GOA_13.10.2015_15h33	1.4 E-9	1.7 E-8	N/A	N/A	[4]	None	10.4478	28	[TTHERM_000378989, TTHERM_000383629, TTHERM_00048980, TTHERM_000711791, TTHERM_00092850, TTHERM_00161750, TTHERM_00213600, TTHERM_00227120, TTHERM_00227140, TTHERM_00277550, TTHERM_00294660, TTHERM_00439300, TTHERM_00459230, TTHERM_00471800, TTHERM_00554270, TTHERM_00569520, TTHERM_00627090, TTHERM_00673500, TTHERM_00674500, TTHERM_00695710, TTHERM_00703910, TTHERM_00732550, TTHERM_00763040, TTHE…
Cellular Component
GO ID	GO term	Ontology Sources	Term PValue	Term Pvalue Corrected with Bonferroni Step Down	Group PValue	Group PValue Corrected with Bonferroni Step Down	GO Levels	GO Groups	% Associated Genes	Nr. Genes	Associated Genes Found
5634	nucleus	GO_CellularComponent-GOA_13.10.2015_15h33	1.1 E-4	8.9 E-4	N/A	N/A	[4, 5, 6, 7]	None	6.59631	25	[TTHERM_000378989, TTHERM_000711791, TTHERM_00086720, TTHERM_00092850, TTHERM_00125280, TTHERM_00145310, TTHERM_00294660, TTHERM_00297160, TTHERM_00388410, TTHERM_00439300, TTHERM_00471800, TTHERM_00476690, TTHERM_00537320, TTHERM_00554270, TTHERM_00585180, TTHERM_00670160, TTHERM_00684560, TTHERM_00693080, TTHERM_00695710, TTHERM_00723650, TTHERM_00732550, TTHERM_00763040, TTHERM_00780750, TTHER…
43231	intracellular membrane-bounded organelle	GO_CellularComponent-GOA_13.10.2015_15h33	5.5 E-4	3.8 E-3	N/A	N/A	[3, 4, 5, 6]	None	5.05319	38	[TTHERM_000378989, TTHERM_000711791, TTHERM_00079730, TTHERM_00086720, TTHERM_00092850, TTHERM_00125280, TTHERM_00145310, TTHERM_00213580, TTHERM_00294660, TTHERM_00297160, TTHERM_00382270, TTHERM_00388410, TTHERM_00439300, TTHERM_00471800, TTHERM_00476690, TTHERM_00529470, TTHERM_00537220, TTHERM_00537320, TTHERM_00554270, TTHERM_00585180, TTHERM_00590410, TTHERM_00654150, TTHERM_00670160, TTHER…
