# Supplementary material for: The key role of CYC2 during meiosis in Tetrahymena thermophila
Source: Protein Cell. 2016 Mar 23;7(4):236–49. doi: 10.1007/s13238-016-0254-9 (PMC4818844; doi:10.1007/s13238-016-0254-9)
Supplement: Supplementary file 6 — Supplementary material 6 (XLSX 10 kb) [file 13238_2016_254_MOESM6_ESM.xlsx]

## Sheet: Sheet1
Table S6
Primer sequences information of Real time quantative PCR validation of the RNA-Seq results
#	Gene ID	Standard Name	Discription	2hr-significant	2hr-log2(fold_change)	2.5hr-significant	2.5hr-log2(fold_change)	3hr-significant	3hr-log2(fold_change)	3.5hr-significant	3.5hr-log2(fold_change)	Primer_Forward	Primer_Reverse
1	TTHERM_00961910	RRP5''(rRNA processing protein 5)'	'pre-rRNA processing protein RRP5'	yes	3.57428	no	0.741822	no	0.226661	no	0.585115	CACAAGGAACACAGAGCCAT	ATGCTAGGCTTAGCAGAGACA
2	TTHERM_00730300	'UDH1''(UvrD/REP-family DNA helicase 1)'	'UvrD/REP helicase family protein'	yes	-2.20903	no	-0.794215	no	0.295221	no	1.17373	GATTTCAACGATTGCGAACT	AGTTGTCTTACCAGAACCTG
3	TTHERM_00426250	'None'	'FAD dependent oxidoreductase family protein'	no	-0.118465	yes	2.49143	no	-0.552957	no	0.804915	CGAGCCCATTGATACAAAGA	TACTGTTTCTTCTCCCATGC
4	TTHERM_00077290	TTLL6E''(Tubulin Tyrosine Ligase-Like)'	'Beta-tubulin polyglutamylase'	no	1.18862	yes	3.14164	no	0.390541	no	-0.0848846	GTTCTGTACTGAGCCCTATG	ACTATTTGTTCCCAGGTCAC
5	TTHERM_00865200	'None'	'Tetraspanin family protein'	no	0.704955	no	1.14815	no	-0.433058	yes	2.91078	AAGGACTCTAGTCCAGTTAGA	CCACTGCAGCCAAATAATTC
6	TTHERM_00338290	'None'	'NLI interacting factor-like phosphatase family protein'	no	-0.738157	no	0.0200684	no	-0.133784	yes	1.97274	TTGCAGAAAGAAAGGGGATT	AATGCAAGTTAAAGCAGGTG
7	TTHERM_01109940	'PMS2''(DNA mismatch repair\nalso called pms1)'	'DNA mismatch repair protein, C-terminal domain containing protein; homolog to human PMS2'	yes	-2.05342	yes	-2.63375	yes	-3.53414	no	-1.71021	GGTTTTAGAGGAGAAGCCC	TGTAGTCCCTCTTTCTCTAGG
8	TTHERM_00763040	'MSH5''(Homolog of budding yeast MSH5)'	'Meiotic pro-crossover factor along with MSH4,\nMutS domain V family protein'	yes	-2.0111	yes	-3.84469	yes	-6.91613	yes	-4.74049	GGTCCTAATTATGCAGGCAA	CTATGCTGACTCTCCATTGAA
9	TTHERM_00627090	'SPO11''(Ortholog of budding yeast SPO11)'	'Type IIB DNA topoisomerase family protein\nRequired for meiotic DNA DSBs. Required for the elongation of meiotic nuclei and full chromosome pairing in Tetrahymena'	yes	-4.28045	yes	-4.81505	yes	-6.1934	yes	-4.31692	TTTGGAGAAGTCAGGCAAAT	TAATCGCCATACCCTTTCCC
